# Supplementary material for: A framework for identification of on- and off-target transcriptional responses to drug treatment
Source: Sci Rep. 2019 Nov 26;9:17603. doi: 10.1038/s41598-019-54180-4 (PMC6879629; doi:10.1038/s41598-019-54180-4)
Supplement: Supplementary file 2 — Dataset 1 [file 41598_2019_54180_MOESM2_ESM.xlsx]

## Sheet: Suppl. Table 1
Drug	Cell	DPI	PromoterName	Tag
ato	HepG2	chr4:166248811..166248901,+	p1@MSMO1	OnTarUP
ato	HepG2	chr2:70142232..70142251,+	p1@MXD1	OnTarUP
ato	HepG2	chr11:64879336..64879353,+	p1@TM7SF2	OnTarUP
ato	HepG2	chr17:40075197..40075213,-	p1@ACLY	OnTarUP
ato	HepG2	chr1:55505258..55505275,+	p2@PCSK9	OnTarUP
ato	HepG2	chr1:55505184..55505247,+	p1@PCSK9	OnTarUP
ato	HepG2	chr6:160183881..160183906,+	p@chr6:160183881..160183906,+	OnTarUP
ros	HepG2	chr17:40075197..40075213,-	p1@ACLY	OnTarUP
flu	HepG2	chr4:166248811..166248901,+	p1@MSMO1	OnTarUP
flu	HepG2	chrM:13089..13111,+	p5@AY206700	OnTarUP
flu	HepG2	chr1:205320343..205320351,+	p1@SNRPGP10	OnTarUP
flu	HepG2	chr2:70142232..70142251,+	p1@MXD1	OnTarUP
flu	HepG2	chr11:64879336..64879353,+	p1@TM7SF2	OnTarUP
flu	HepG2	chrM:15419..15448,+	p1@AF391805	OnTarUP
flu	HepG2	chr17:40075197..40075213,-	p1@ACLY	OnTarUP
flu	HepG2	chr1:55505258..55505275,+	p2@PCSK9	OnTarUP
flu	HepG2	chrM:15239..15263,+	p1@BC016999	OnTarUP
flu	HepG2	chr1:55505184..55505247,+	p1@PCSK9	OnTarUP
flu	HepG2	chr6:160183881..160183906,+	p@chr6:160183881..160183906,+	OnTarUP
sim	HepG2	chr4:166248811..166248901,+	p1@MSMO1	OnTarUP
sim	HepG2	chr2:70142232..70142251,+	p1@MXD1	OnTarUP
sim	HepG2	chr11:64879336..64879353,+	p1@TM7SF2	OnTarUP
sim	HepG2	chr17:40075197..40075213,-	p1@ACLY	OnTarUP
sim	HepG2	chrM:15239..15263,+	p1@BC016999	OnTarUP
sim	HepG2	chr1:55505258..55505275,+	p2@PCSK9	OnTarUP
sim	HepG2	chr3:187871659..187871779,+	p1@LPP	OnTarUP
sim	HepG2	chr1:55505184..55505247,+	p1@PCSK9	OnTarUP
sim	HepG2	chr6:160183881..160183906,+	p@chr6:160183881..160183906,+	OnTarUP
ato	HepG2	chr10:54074033..54074050,+	p1@DKK1	OnTarDN
ato	HepG2	chr12:8088773..8088789,-	p1@SLC2A3	OnTarDN
ros	HepG2	chr10:54074033..54074050,+	p1@DKK1	OnTarDN
flu	HepG2	chr12:15942343..15942354,-	p3@EPS8	OnTarDN
flu	HepG2	chr2:55277692..55277703,-	p8@RTN4	OnTarDN
flu	HepG2	chr10:54074033..54074050,+	p1@DKK1	OnTarDN
flu	HepG2	chr12:8088773..8088789,-	p1@SLC2A3	OnTarDN
flu	HepG2	chr13:24184325..24184338,+	p@chr13:24184325..24184338,+	OnTarDN
flu	HepG2	chr16:56703703..56703733,+	p1@MT1H	OnTarDN
flu	HepG2	chr16:56716373..56716390,+	p1@MT1X	OnTarDN
flu	HepG2	chr4:71063785..71063813,+	p2@ODAM	OnTarDN
flu	HepG2	chr5:39424961..39424980,-	p1@C9,p2@DAB2	OnTarDN
sim	HepG2	chr16:56716373..56716390,+	p1@MT1X	OnTarDN
sim	HepG2	chr4:71063785..71063813,+	p2@ODAM	OnTarDN
sim	HepG2	chr10:54074033..54074050,+	p1@DKK1	OnTarDN
sim	HepG2	chr13:24184325..24184338,+	p@chr13:24184325..24184338,+	OnTarDN
sim	HepG2	chr12:8088773..8088789,-	p1@SLC2A3	OnTarDN
fluOnly	HepG2	chr20:34204939..34204954,+	p1@SPAG4	OffTarUP
fluOnly	HepG2	chr14:105953526..105953541,+	p1@CRIP1	OffTarUP
fluOnly	HepG2	chr21:36118096..36118142,+	p1@LOC100506385	OffTarUP
fluOnly	HepG2	chr1:17866172..17866262,+	p1@ARHGEF10L	OffTarUP
fluOnly	HepG2	chr11:86667117..86667149,+	p1@ENST00000531827	OffTarUP
fluOnly	HepG2	chr6:168216612..168216629,+	p@chr6:168216612..168216629,+	OffTarUP
fluOnly	HepG2	chr6:108881012..108881034,+	p3@FOXO3	OffTarUP
fluOnly	HepG2	chrM:12541..12545,+	p12@uc004cox.3	OffTarUP
fluOnly	HepG2	chr6:20402102..20402152,+	p1@E2F3	OffTarUP
fluOnly	HepG2	chr17:80290234..80290270,+	p@chr17:80290234..80290270,+	OffTarUP
fluOnly	HepG2	chr13:79979952..79979986,-	p2@RBM26	OffTarUP
fluOnly	HepG2	chr1:45805630..45805655,-	p2@MUTYH	OffTarUP
fluOnly	HepG2	chr19:50529247..50529296,+	p1@ZNF473	OffTarUP
fluOnly	HepG2	chr20:327736..327767,+	p1@NRSN2	OffTarUP
fluOnly	HepG2	chr16:75498277..75498298,-	p3@TMEM170A	OffTarUP
fluOnly	HepG2	chr19:12551785..12551823,-	p1@ZNF443	OffTarUP
fluOnly	HepG2	chr2:44066386..44066398,-	p6@ABCG5	OffTarUP
fluOnly	HepG2	chr1:153963227..153963249,+	p1@RPS27	OffTarUP
fluOnly	HepG2	chr8:82192736..82192747,+	p2@FABP5	OffTarUP
fluOnly	HepG2	chr17:62962152..62962189,-	p@chr17:62962152..62962189,-	OffTarUP
fluOnly	HepG2	chr3:42695962..42696036,+	p@chr3:42695962..42696036,+	OffTarUP
fluOnly	HepG2	chr6:30294289..30294313,+	p2@TRIM39	OffTarUP
fluOnly	HepG2	chr19:41882404..41882445,+	p2@BCKDHA,p2@TMEM91	OffTarUP
fluOnly	HepG2	chr12:115121962..115121987,-	p1@TBX3	OffTarUP
fluOnly	HepG2	chr16:4852146..4852194,-	p8@ROGDI	OffTarUP
fluOnly	HepG2	chr12:8043720..8043733,-	p2@SLC2A14	OffTarUP
fluOnly	HepG2	chr16:85646800..85646821,+	p4@KIAA0182	OffTarUP
fluOnly	HepG2	chr1:84543626..84543646,-	p@chr1:84543626..84543646,-	OffTarUP
fluOnly	HepG2	chr19:6737537..6737548,-	p4@GPR108	OffTarUP
fluOnly	HepG2	chr1:28908372..28908391,-	p1@SNHG12	OffTarUP
fluOnly	HepG2	chrM:13932..13994,-	p@chrM:13932..13994,-	OffTarUP
fluOnly	HepG2	chrX:48660416..48660528,+	p1@HDAC6	OffTarUP
fluOnly	HepG2	chr1:1655945..1656010,-	p2@CDK11A,p2@CDK11B	OffTarUP
fluOnly	HepG2	chrM:12385..12403,+	p5@uc004cox.3	OffTarUP
fluOnly	HepG2	chrM:15149..15161,+	p4@BC016999	OffTarUP
fluOnly	HepG2	chrX:53710760..53710795,-	p@chrX:53710760..53710795,-	OffTarUP
fluOnly	HepG2	chr9:132251160..132251219,+	p1@ENST00000419300	OffTarUP
fluOnly	HepG2	chr1:16174193..16174217,+	p2@SPEN	OffTarUP
fluOnly	HepG2	chr15:42840919..42840949,-	p2@LRRC57	OffTarUP
fluOnly	HepG2	chr22:43011247..43011253,+	p1@RNU12	OffTarUP
fluOnly	HepG2	chr17:34891269..34891308,-	p2@MYO19	OffTarUP
fluOnly	HepG2	chr16:28875268..28875317,+	p3@SH2B1	OffTarUP
fluOnly	HepG2	chr22:32026811..32026828,-	p2@PISD	OffTarUP
fluOnly	HepG2	chr3:160233015..160233029,-	p1@SCARNA7	OffTarUP
fluOnly	HepG2	chr3:156392156..156392176,-	p1@TIPARP-AS1	OffTarUP
fluOnly	HepG2	chr9:35079680..35079711,-	p3@FANCG	OffTarUP
fluOnly	HepG2	chr5:176449586..176449607,-	p3@UIMC1	OffTarUP
fluOnly	HepG2	chr5:7869108..7869173,-	p1@FASTKD3	OffTarUP
fluOnly	HepG2	chr18:30349590..30349601,+	p2@ENST00000426194	OffTarUP
fluOnly	HepG2	chr4:83668249..83668254,-	p@chr4:83668249..83668254,-	OffTarUP
fluOnly	HepG2	chr19:49631821..49631855,+	p1@PPFIA3	OffTarUP
fluOnly	HepG2	chr6:160211004..160211036,+	p3@MRPL18	OffTarUP
fluOnly	HepG2	chr14:23772032..23772076,-	p2@PPP1R3E	OffTarUP
fluOnly	HepG2	chr16:85645901..85645914,+	p@chr16:85645901..85645914,+	OffTarUP
fluOnly	HepG2	chr9:132251375..132251412,+	p1@ENST00000423918,p1@uc004bxw.2,p1@uc004bxx.2,p1@uc004bxy.1,p2@ENST00000419300	OffTarUP
fluOnly	HepG2	chr4:1873100..1873152,+	p1@WHSC1	OffTarUP
fluOnly	HepG2	chr2:122288139..122288200,-	p2@CLASP1	OffTarUP
fluOnly	HepG2	chr15:34875786..34875894,-	p1@GOLGA8B	OffTarUP
fluOnly	HepG2	chr7:87257701..87257759,+	p1@RUNDC3B	OffTarUP
fluOnly	HepG2	chr7:39773160..39773232,+	p1@LINC00265	OffTarUP
fluOnly	HepG2	chr1:54411255..54411290,-	p2@HSPB11	OffTarUP
fluOnly	HepG2	chr1:221915418..221915439,-	p1@DUSP10	OffTarUP
fluOnly	HepG2	chr11:64037688..64037776,+	p3@GPR137	OffTarUP
fluOnly	HepG2	chr4:120987899..120987928,-	p2@MAD2L1	OffTarUP
fluOnly	HepG2	chr19:58514129..58514205,-	p1@ZNF606	OffTarUP
fluOnly	HepG2	chr3:149388682..149388700,-	p31@WWTR1	OffTarUP
fluOnly	HepG2	chrM:6463..6517,+	p1@AK026547	OffTarUP
fluOnly	HepG2	chr17:26662440..26662463,-	p2@IFT20	OffTarUP
fluOnly	HepG2	chr19:54960199..54960242,-	p1@ENST00000448978	OffTarUP
fluOnly	HepG2	chr22:21336573..21336623,+	p1@LZTR1	OffTarUP
fluOnly	HepG2	chr18:7567378..7567397,+	p3@PTPRM	OffTarUP
fluOnly	HepG2	chr1:38274246..38274318,+	p1@C1orf122	OffTarUP
fluOnly	HepG2	chr1:36866859..36866901,+	p@chr1:36866859..36866901,+	OffTarUP
fluOnly	HepG2	chr10:35415978..35416050,+	p5@CREM	OffTarUP
fluOnly	HepG2	chr8:82598511..82598570,-	p1@IMPA1	OffTarUP
fluOnly	HepG2	chr7:128095878..128095894,+	p1@METTL2B,p3@HILPDA	OffTarUP
fluOnly	HepG2	chr2:132250634..132250676,+	p1@ENST00000426369,p1@ENST00000538598,p1@ENST00000543513	OffTarUP
fluOnly	HepG2	chr22:19279201..19279268,-	p1@CLTCL1	OffTarUP
fluOnly	HepG2	chr16:89778278..89778309,+	p1@LOC100128881	OffTarUP
fluOnly	HepG2	chr1:156542366..156542377,-	p2@IQGAP3	OffTarUP
fluOnly	HepG2	chr22:51222042..51222069,-	p1@RABL2B	OffTarUP
fluOnly	HepG2	chr10:3827738..3827754,+	p@chr10:3827738..3827754,+	OffTarUP
fluOnly	HepG2	chr6:30294186..30294251,+	p1@TRIM39	OffTarUP
fluOnly	HepG2	chr19:28284079..28284110,-	p@chr19:28284079..28284110,-	OffTarUP
fluOnly	HepG2	chr6:30594622..30594665,+	p1@ATAT1	OffTarUP
fluOnly	HepG2	chr17:62915574..62915606,-	p1@LRRC37A3	OffTarUP
fluOnly	HepG2	chr20:60982330..60982375,-	p1@CABLES2	OffTarUP
fluOnly	HepG2	chr14:75389925..75389969,-	p1@RPS6KL1	OffTarUP
fluOnly	HepG2	chr11:86013456..86013467,+	p4@C11orf73	OffTarUP
fluOnly	HepG2	chr16:57219966..57219979,-	p3@FAM192A	OffTarUP
fluOnly	HepG2	chr19:41869836..41869887,+	p1@TMEM91	OffTarUP
fluOnly	HepG2	chr12:104359438..104359450,-	p4@C12orf73	OffTarUP
fluOnly	HepG2	chr6:143771799..143771869,-	p1@ADAT2	OffTarUP
fluOnly	HepG2	chr13:45915315..45915321,-	p1@TPT1	OffTarUP
fluOnly	HepG2	chr1:21616901..21616963,-	p2@ECE1	OffTarUP
fluOnly	HepG2	chr16:20817953..20817993,+	p2@LOC81691	OffTarUP
fluOnly	HepG2	chr14:23791159..23791223,+	p2@PABPN1	OffTarUP
fluOnly	HepG2	chr17:34890732..34890750,-	p3@MYO19	OffTarUP
fluOnly	HepG2	chr1:153949751..153949822,-	p5@JTB	OffTarUP
fluOnly	HepG2	chr4:151936395..151936412,-	p3@LRBA	OffTarUP
fluOnly	HepG2	chr22:42084935..42085000,+	p1@C22orf46	OffTarUP
fluOnly	HepG2	chr2:219524473..219524482,+	p2@BCS1L	OffTarUP
fluOnly	HepG2	chr12:132568814..132568872,+	p1@EP400NL	OffTarUP
fluOnly	HepG2	chr6:28129533..28129577,+	p1@ZNF192P1	OffTarUP
fluOnly	HepG2	chrM:14471..14537,-	p@chrM:14471..14537,-	OffTarUP
fluOnly	HepG2	chr20:62339315..62339375,-	p2@ARFRP1	OffTarUP
fluOnly	HepG2	chr2:65454712..65454748,-	p1@LOC729324	OffTarUP
fluOnly	HepG2	chr8:22102538..22102543,-	p1@MIR320A	OffTarUP
fluOnly	HepG2	chr3:48701494..48701546,-	p@chr3:48701494..48701546,-	OffTarUP
fluOnly	HepG2	chrM:719..730,+	p@chrM:719..730,+	OffTarUP
fluOnly	HepG2	chr20:50385138..50385206,-	p2@ATP9A	OffTarUP
fluOnly	HepG2	chr2:42360195..42360225,-	p@chr2:42360195..42360225,-	OffTarUP
fluOnly	HepG2	chr1:17906938..17906965,+	p4@ARHGEF10L	OffTarUP
fluOnly	HepG2	chr11:76092353..76092400,+	p1@LOC100506127	OffTarUP
fluOnly	HepG2	chr11:118901559..118901621,-	p1@SLC37A4	OffTarUP
fluOnly	HepG2	chr12:56223567..56223584,+	p1@ENST00000478241	OffTarUP
fluOnly	HepG2	chr15:30918317..30918350,+	p1@ARHGAP11B	OffTarUP
fluOnly	HepG2	chr20:3184977..3184998,-	p@chr20:3184977..3184998,-	OffTarUP
fluOnly	HepG2	chrX:153775821..153775864,+	p1@IKBKG	OffTarUP
fluOnly	HepG2	chr22:45559583..45559641,-	p2@LOC100506714	OffTarUP
fluOnly	HepG2	chr22:31892454..31892556,+	p1@SFI1	OffTarUP
fluOnly	HepG2	chr19:42579953..42579974,-	p@chr19:42579953..42579974,-	OffTarUP
fluOnly	HepG2	chr15:34875065..34875089,-	p3@GOLGA8B	OffTarUP
fluOnly	HepG2	chr6:117996454..117996506,-	p1@ENST00000501802	OffTarUP
fluOnly	HepG2	chr5:137514306..137514331,-	p1@BRD8	OffTarUP
fluOnly	HepG2	chr20:33413372..33413389,-	p2@NCOA6	OffTarUP
fluOnly	HepG2	chr9:140473309..140473385,-	p1@WDR85	OffTarUP
fluOnly	HepG2	chr3:184096048..184096061,+	p@chr3:184096048..184096061,+	OffTarUP
fluOnly	HepG2	chr13:52378281..52378315,-	p1@DHRS12	OffTarUP
fluOnly	HepG2	chr17:56736656..56736674,-	p1@ENST00000365207	OffTarUP
fluOnly	HepG2	chr9:6716152..6716196,+	p11@KDM4C	OffTarUP
fluOnly	HepG2	chr2:9563545..9563563,-	p4@ITGB1BP1	OffTarUP
fluOnly	HepG2	chr5:134262765..134262773,-	p@chr5:134262765..134262773,-	OffTarUP
fluOnly	HepG2	chr11:120195992..120196023,+	p1@TMEM136	OffTarUP
fluOnly	HepG2	chr9:140317605..140317663,-	p1@EXD3	OffTarUP
fluOnly	HepG2	chr4:2794804..2794822,+	p1@SH3BP2	OffTarUP
fluOnly	HepG2	chr5:134260234..134260276,+	p1@MTND6P4	OffTarUP
fluOnly	HepG2	chr17:13972742..13972814,-	p1@COX10-AS1	OffTarUP
fluOnly	HepG2	chr16:70099833..70099889,-	p1@PDXDC2P	OffTarUP
fluOnly	HepG2	chr2:44066364..44066380,-	p4@ABCG5	OffTarUP
fluOnly	HepG2	chr16:75657147..75657199,-	p1@ADAT1	OffTarUP
fluOnly	HepG2	chr3:132378800..132378817,+	p3@UBA5	OffTarUP
fluOnly	HepG2	chr17:6544345..6544356,+	p5@TXNDC17	OffTarUP
fluOnly	HepG2	chr17:5390220..5390244,+	p4@MIS12	OffTarUP
fluOnly	HepG2	chr5:126112748..126112777,+	p16@LMNB1	OffTarUP
fluOnly	HepG2	chr17:79935312..79935366,-	p@chr17:79935312..79935366,-	OffTarUP
fluOnly	HepG2	chr17:48796951..48796996,+	p1@LUC7L3	OffTarUP
fluOnly	HepG2	chr16:89268043..89268054,-	p@chr16:89268043..89268054,-	OffTarUP
fluOnly	HepG2	chrM:2880..2896,+	p3@AB462505	OffTarUP
fluOnly	HepG2	chr6:31802364..31802419,+	p2@C6orf48	OffTarUP
fluOnly	HepG2	chr5:71604169..71604207,-	p2@MRPS27	OffTarUP
fluOnly	HepG2	chr12:93861282..93861300,+	p1@MRPL42	OffTarUP
fluOnly	HepG2	chr1:173793515..173793551,-	p2@CENPL	OffTarUP
fluOnly	HepG2	chr3:9944323..9944355,+	p2@IL17RE	OffTarUP
fluOnly	HepG2	chr2:113012592..113012671,-	p1@ZC3H8	OffTarUP
fluOnly	HepG2	chr16:31711966..31711979,+	p2@KIAA0664L3	OffTarUP
fluOnly	HepG2	chr7:86781734..86781777,+	p1@DMTF1	OffTarUP
fluOnly	HepG2	chr8:11659943..11659989,-	p1@ENST00000531395	OffTarUP
fluOnly	HepG2	chr3:38178518..38178525,-	p4@ACAA1	OffTarUP
fluOnly	HepG2	chr19:49631781..49631818,+	p3@PPFIA3	OffTarUP
fluOnly	HepG2	chr2:61404545..61404621,+	p1@AHSA2	OffTarUP
fluOnly	HepG2	chr2:201729393..201729428,-	p2@CLK1	OffTarUP
fluOnly	HepG2	chr1:16971940..16971970,-	p@chr1:16971940..16971970,-	OffTarUP
fluOnly	HepG2	chr1:89990431..89990493,+	p1@LRRC8B	OffTarUP
fluOnly	HepG2	chr2:120517717..120517794,+	p3@PTPN4	OffTarUP
fluOnly	HepG2	chr8:11142299..11142375,+	p1@MTMR9	OffTarUP
fluOnly	HepG2	chr7:50518023..50518071,-	p1@FIGNL1	OffTarUP
fluOnly	HepG2	chr4:48782259..48782335,-	p1@FRYL	OffTarUP
fluOnly	HepG2	chr17:45973135..45973165,-	p1@AK127217	OffTarUP
fluOnly	HepG2	chr16:2955389..2955405,-	p@chr16:2955389..2955405,-	OffTarUP
fluOnly	HepG2	chr3:121264848..121264859,-	p2@POLQ	OffTarUP
fluOnly	HepG2	chrM:5984..6024,+	p7@uc011mfh.1	OffTarUP
fluOnly	HepG2	chr7:1200053..1200135,+	p1@ENST00000422230,p1@uc003skf.1	OffTarUP
fluOnly	HepG2	chr15:44069156..44069208,-	p1@ELL3	OffTarUP
fluOnly	HepG2	chr2:201981119..201981132,+	p15@CFLAR	OffTarUP
fluOnly	HepG2	chrM:13557..13563,+	p8@AY206700	OffTarUP
fluOnly	HepG2	chrM:6190..6248,+	p2@uc011mfh.1	OffTarUP
fluOnly	HepG2	chr12:53574671..53574721,-	p2@CSAD	OffTarUP
fluOnly	HepG2	chr16:14396121..14396145,+	p@chr16:14396121..14396145,+	OffTarUP
fluOnly	HepG2	chr5:149109825..149109907,+	p1@PPARGC1B	OffTarUP
fluOnly	HepG2	chr11:65325203..65325275,-	p5@LTBP3	OffTarUP
fluOnly	HepG2	chr1:93811339..93811410,-	p1@LOC100131564	OffTarUP
fluOnly	HepG2	chr19:54024251..54024305,+	p4@ZNF331	OffTarUP
fluOnly	HepG2	chr20:42143136..42143161,+	p3@L3MBTL1	OffTarUP
fluOnly	HepG2	chr19:42747477..42747486,+	p@chr19:42747477..42747486,+	OffTarUP
fluOnly	HepG2	chr14:23938891..23938924,+	p1@NGDN	OffTarUP
fluOnly	HepG2	chr11:809493..809508,-	p3@PIDD	OffTarUP
fluOnly	HepG2	chr9:131452239..131452285,+	p5@SET	OffTarUP
fluOnly	HepG2	chr7:5463682..5463695,+	p@chr7:5463682..5463695,+	OffTarUP
fluOnly	HepG2	chr7:64363638..64363667,+	p1@ZNF273	OffTarUP
fluOnly	HepG2	chr2:27975692..27975750,+	p@chr2:27975692..27975750,+	OffTarUP
fluOnly	HepG2	chr16:68002493..68002558,-	p1@SLC12A4	OffTarUP
fluOnly	HepG2	chr14:23770683..23770767,-	p1@PPP1R3E	OffTarUP
fluOnly	HepG2	chr2:114384837..114384859,+	p1@RABL2A	OffTarUP
fluOnly	HepG2	chrM:11132..11149,+	p5@AK129724	OffTarUP
fluOnly	HepG2	chr3:101568349..101568365,+	p1@NFKBIZ	OffTarUP
fluOnly	HepG2	chr4:153457404..153457469,+	p1@DKFZP434I0714	OffTarUP
fluOnly	HepG2	chr10:81967174..81967212,+	p1@LOC439990	OffTarUP
fluOnly	HepG2	chr19:45116905..45116919,+	p1@IGSF23	OffTarUP
fluOnly	HepG2	chrM:14149..14160,-	p@chrM:14149..14160,-	OffTarUP
fluOnly	HepG2	chr5:71616188..71616230,+	p1@PTCD2	OffTarUP
fluOnly	HepG2	chr14:94640671..94640694,+	p2@PPP4R4	OffTarUP
fluOnly	HepG2	chr12:52404270..52404301,+	p2@GRASP	OffTarUP
fluOnly	HepG2	chr21:47744566..47744621,+	p2@PCNT	OffTarUP
fluOnly	HepG2	chr7:44058738..44058787,-	p1@POLR2J4	OffTarUP
fluOnly	HepG2	chr6:90529418..90529528,-	p1@MDN1	OffTarUP
fluOnly	HepG2	chr5:101632137..101632152,-	p2@SLCO4C1	OffTarUP
fluOnly	HepG2	chr14:24911958..24911967,-	p6@SDR39U1	OffTarUP
fluOnly	HepG2	chrM:14562..14596,-	p@chrM:14562..14596,-	OffTarUP
fluOnly	HepG2	chr2:219524398..219524465,+	p1@BCS1L	OffTarUP
fluOnly	HepG2	chr15:83680504..83680525,+	p@chr15:83680504..83680525,+	OffTarUP
fluOnly	HepG2	chr5:27472552..27472563,+	p2@ENST00000503107,p2@ENST00000505775,p2@ENST00000514844	OffTarUP
fluOnly	HepG2	chr10:99393208..99393233,-	p2@MORN4	OffTarUP
fluOnly	HepG2	chr5:36151978..36152022,-	p1@LMBRD2	OffTarUP
fluOnly	HepG2	chr8:74205851..74205874,-	p1@RPL7	OffTarUP
fluOnly	HepG2	chrX:55187531..55187584,-	p2@FAM104B	OffTarUP
fluOnly	HepG2	chr8:145597713..145597775,+	p1@ADCK5	OffTarUP
fluOnly	HepG2	chr7:130794638..130794690,-	p2@FLJ43663	OffTarUP
fluOnly	HepG2	chr1:113498993..113499099,+	p1@ENST00000416193,p1@ENST00000428411,p1@ENST00000435800,p1@uc001edb.2,p1@uc001edc.1,p1@uc001edd.2	OffTarUP
fluOnly	HepG2	chr17:55927626..55927653,+	p@chr17:55927626..55927653,+	OffTarUP
fluOnly	HepG2	chr5:1524015..1524108,-	p1@LPCAT1	OffTarUP
fluOnly	HepG2	chr2:54785553..54785567,+	p7@SPTBN1	OffTarUP
fluOnly	HepG2	chr2:25194979..25195033,+	p1@DNAJC27-AS1	OffTarUP
fluOnly	HepG2	chr20:25566158..25566211,-	p1@NINL	OffTarUP
fluOnly	HepG2	chr7:99756293..99756360,-	p1@C7orf43	OffTarUP
fluOnly	HepG2	chr18:47340320..47340479,+	p1@SCARNA17	OffTarUP
fluOnly	HepG2	chr14:39644425..39644470,+	p1@PNN	OffTarUP
fluOnly	HepG2	chr1:25559068..25559139,+	p@chr1:25559068..25559139,+	OffTarUP
fluOnly	HepG2	chr2:201980867..201980923,+	p1@CFLAR	OffTarUP
fluOnly	HepG2	chr1:186344262..186344277,-	p4@TPR	OffTarUP
fluOnly	HepG2	chr19:54960358..54960424,+	p1@LENG8	OffTarUP
fluOnly	HepG2	chr22:29196662..29196743,+	p1@ENST00000418292,p1@ENST00000458080	OffTarUP
fluOnly	HepG2	chr20:42839727..42839752,+	p1@LOC100505783	OffTarUP
fluOnly	HepG2	chr15:75628419..75628430,+	p3@COMMD4	OffTarUP
fluOnly	HepG2	chr18:32820990..32821031,+	p1@ZNF397	OffTarUP
fluOnly	HepG2	chr2:179387926..179387969,+	p1@ENST00000456053,p1@uc002ump.1	OffTarUP
fluOnly	HepG2	chr3:9291307..9291344,-	p1@SRGAP3	OffTarUP
fluOnly	HepG2	chr19:59010859..59010900,+	p@chr19:59010859..59010900,+	OffTarUP
fluOnly	HepG2	chr1:224544572..224544618,+	p1@CNIH4	OffTarUP
fluOnly	HepG2	chr6:127664475..127664517,-	p1@ECHDC1	OffTarUP
fluOnly	HepG2	chr21:44846999..44847017,-	p1@SIK1	OffTarUP
fluOnly	HepG2	chr9:116916423..116916436,+	p@chr9:116916423..116916436,+	OffTarUP
fluOnly	HepG2	chr6:33267237..33267300,+	p@chr6:33267237..33267300,+	OffTarUP
fluOnly	HepG2	chr13:111806055..111806080,+	p2@ARHGEF7	OffTarUP
fluOnly	HepG2	chr10:104221137..104221188,+	p1@TMEM180	OffTarUP
fluOnly	HepG2	chr4:153457523..153457575,+	p1@MIR4453	OffTarUP
fluOnly	HepG2	chr14:50319482..50319564,-	p1@NEMF	OffTarUP
fluOnly	HepG2	chr19:49660997..49661036,+	p2@TRPM4	OffTarUP
fluOnly	HepG2	chr5:141016969..141017032,+	p2@RELL2	OffTarUP
fluOnly	HepG2	chr7:73868220..73868272,+	p1@GTF2IRD1	OffTarUP
fluOnly	HepG2	chr15:42867798..42867809,+	p4@STARD9	OffTarUP
fluOnly	HepG2	chr9:113018810..113018826,-	p2@TXN	OffTarUP
fluOnly	HepG2	chr4:109541723..109541738,+	p1@RPL34	OffTarUP
fluOnly	HepG2	chr12:49259643..49259659,-	p1@RND1	OffTarUP
fluOnly	HepG2	chr19:37064145..37064216,-	p1@ZNF529	OffTarUP
fluOnly	HepG2	chr7:66093884..66093905,+	p6@KCTD7,p9@RABGEF1	OffTarUP
fluOnly	HepG2	chr9:72873735..72873801,-	p1@LOC100507299	OffTarUP
fluOnly	HepG2	chr6:4018845..4018898,-	p@chr6:4018845..4018898,-	OffTarUP
fluOnly	HepG2	chr16:4401258..4401277,-	p2@PAM16	OffTarUP
fluOnly	HepG2	chr8:144490357..144490399,+	p@chr8:144490357..144490399,+	OffTarUP
fluOnly	HepG2	chrX:153665285..153665341,+	p3@GDI1	OffTarUP
fluOnly	HepG2	chr16:30710668..30710718,+	p@chr16:30710668..30710718,+	OffTarUP
fluOnly	HepG2	chr7:148844581..148844606,+	p2@ZNF398	OffTarUP
fluOnly	HepG2	chr17:39845818..39845871,+	p3@EIF1	OffTarUP
fluOnly	HepG2	chr12:39836915..39836954,-	p1@KIF21A	OffTarUP
fluOnly	HepG2	chr2:101436564..101436647,+	p1@NPAS2	OffTarUP
fluOnly	HepG2	chr18:71959140..71959154,-	p2@CYB5A	OffTarUP
fluOnly	HepG2	chr2:24150121..24150174,+	p2@UBXN2A	OffTarUP
fluOnly	HepG2	chr3:47554791..47554860,-	p2@C3orf75	OffTarUP
fluOnly	HepG2	chrM:4080..4105,+	p2@M25300	OffTarUP
fluOnly	HepG2	chr20:42187656..42187673,+	p2@SGK2	OffTarUP
fluOnly	HepG2	chr20:62205570..62205609,-	p1@PRIC285	OffTarUP
fluOnly	HepG2	chrM:14747..14817,-	p@chrM:14747..14817,-	OffTarUP
fluOnly	HepG2	chrM:11795..11807,+	p1@uc004cow.1	OffTarUP
fluOnly	HepG2	chr3:32023232..32023273,+	p1@ZNF860	OffTarUP
fluOnly	HepG2	chr20:62497216..62497254,-	p@chr20:62497216..62497254,-	OffTarUP
fluOnly	HepG2	chr3:50336826..50336860,-	p1@HYAL3,p2@NAT6	OffTarUP
fluOnly	HepG2	chrX:103411147..103411158,+	p5@FAM199X	OffTarUP
fluOnly	HepG2	chr2:70313603..70313635,-	p5@PCBP1-AS1	OffTarUP
fluOnly	HepG2	chr10:101190668..101190736,+	p1@ENST00000416191	OffTarUP
fluOnly	HepG2	chr19:53898380..53898422,+	p1@ZNF765	OffTarUP
fluOnly	HepG2	chr7:44788146..44788181,+	p2@ZMIZ2	OffTarUP
fluOnly	HepG2	chr22:24373105..24373140,+	p1@LOC391322	OffTarUP
fluOnly	HepG2	chr3:119814070..119814134,+	p1@ENST00000469070	OffTarUP
fluOnly	HepG2	chr2:180129484..180129574,-	p1@SESTD1	OffTarUP
fluOnly	HepG2	chr8:17658596..17658611,-	p2@MTUS1	OffTarUP
fluOnly	HepG2	chr20:45035223..45035280,-	p1@ELMO2	OffTarUP
fluOnly	HepG2	chr14:24911971..24912015,-	p1@SDR39U1	OffTarUP
fluOnly	HepG2	chr22:29138013..29138072,+	p1@HSCB	OffTarUP
fluOnly	HepG2	chrM:2192..2215,+	p2@uc004cos.3	OffTarUP
fluOnly	HepG2	chr19:2944907..2944981,-	p1@ZNF77	OffTarUP
fluOnly	HepG2	chr21:45527259..45527285,+	p2@PWP2	OffTarUP
fluOnly	HepG2	chr22:51039098..51039130,+	p2@MAPK8IP2	OffTarUP
fluOnly	HepG2	chr6:56407600..56407638,-	p11@DST	OffTarUP
fluOnly	HepG2	chr21:37432764..37432831,-	p1@SETD4	OffTarUP
fluOnly	HepG2	chr4:1340986..1341042,+	p1@KIAA1530	OffTarUP
fluOnly	HepG2	chr19:36606654..36606700,+	p3@TBCB	OffTarUP
fluOnly	HepG2	chr12:6579833..6579850,-	p1@VAMP1	OffTarUP
fluOnly	HepG2	chrM:8112..8200,+	p6@uc011mfi.1	OffTarUP
fluOnly	HepG2	chr11:93276475..93276505,-	p1@C11orf75	OffTarUP
fluOnly	HepG2	chr12:120755354..120755389,-	p@chr12:120755354..120755389,-	OffTarUP
fluOnly	HepG2	chr2:24270217..24270232,-	p2@C2orf44	OffTarUP
fluOnly	HepG2	chr2:97779338..97779397,+	p1@ANKRD36C,p1@ANKRD36	OffTarUP
fluOnly	HepG2	chr17:8286500..8286518,-	p1@RPL26	OffTarUP
fluOnly	HepG2	chr17:4871538..4871552,+	p@chr17:4871538..4871552,+	OffTarUP
fluOnly	HepG2	chr7:111202511..111202567,-	p1@IMMP2L	OffTarUP
fluOnly	HepG2	chr13:108870623..108870721,-	p2@LIG4	OffTarUP
fluOnly	HepG2	chr1:173446124..173446194,-	p1@LOC100506023	OffTarUP
fluOnly	HepG2	chr2:98206327..98206346,-	p2@ANKRD36B	OffTarUP
fluOnly	HepG2	chr8:145050890..145050935,-	p3@PLEC	OffTarUP
fluOnly	HepG2	chrX:19002465..19002491,-	p2@PHKA2	OffTarUP
fluOnly	HepG2	chr10:124134136..124134153,+	p3@PLEKHA1	OffTarUP
fluOnly	HepG2	chr14:65406386..65406393,-	p@chr14:65406386..65406393,-	OffTarUP
fluOnly	HepG2	chr4:819884..819900,-	p2@CPLX1	OffTarUP
fluOnly	HepG2	chr9:125693916..125694027,+	p@chr9:125693916..125694027,+	OffTarUP
fluOnly	HepG2	chrM:5113..5148,+	p3@AF275801	OffTarUP
fluOnly	HepG2	chrM:13052..13057,+	p7@AY206700	OffTarUP
fluOnly	HepG2	chr2:27440332..27440380,+	p3@CAD	OffTarUP
fluOnly	HepG2	chr7:148823485..148823510,+	p4@ZNF398	OffTarUP
fluOnly	HepG2	chr9:131446732..131446766,-	p@chr9:131446732..131446766,-	OffTarUP
fluOnly	HepG2	chr8:30769797..30769834,-	p@chr8:30769797..30769834,-	OffTarUP
fluOnly	HepG2	chr22:51113301..51113369,+	p@chr22:51113301..51113369,+	OffTarUP
fluOnly	HepG2	chr10:27443390..27443429,+	p2@MASTL	OffTarUP
fluOnly	HepG2	chr17:73663217..73663240,-	p2@RECQL5	OffTarUP
fluOnly	HepG2	chr3:142297669..142297691,-	p2@ATR	OffTarUP
fluOnly	HepG2	chr6:28317685..28317761,+	p1@ZKSCAN3	OffTarUP
fluOnly	HepG2	chr8:82754427..82754475,-	p2@SNX16	OffTarUP
fluOnly	HepG2	chr16:28835437..28835460,+	p@chr16:28835437..28835460,+	OffTarUP
fluOnly	HepG2	chr20:29611982..29612007,+	p2@FRG1B	OffTarUP
fluOnly	HepG2	chr7:75544466..75544482,+	p1@POR	OffTarUP
fluOnly	HepG2	chr22:32026791..32026806,-	p6@PISD	OffTarUP
fluOnly	HepG2	chr3:113233992..113234044,-	p1@SPICE1	OffTarUP
fluOnly	HepG2	chr11:134123425..134123485,+	p1@ACAD8	OffTarUP
fluOnly	HepG2	chr9:38620530..38620617,-	p1@ANKRD18A	OffTarUP
fluOnly	HepG2	chr9:3526461..3526499,+	p1@ENST00000423112	OffTarUP
fluOnly	HepG2	chrM:4012..4049,+	p1@M25300	OffTarUP
fluOnly	HepG2	chr16:31469618..31469642,+	p4@ARMC5	OffTarUP
fluOnly	HepG2	chr6:163148780..163148813,-	p1@PARK2	OffTarUP
fluOnly	HepG2	chr15:40633101..40633171,-	p1@C15orf52	OffTarUP
fluOnly	HepG2	chr1:151253991..151254031,+	p2@ZNF687	OffTarUP
fluOnly	HepG2	chr9:139010832..139010900,+	p@chr9:139010832..139010900,+	OffTarUP
fluOnly	HepG2	chr19:12405606..12405629,-	p2@ZNF44	OffTarUP
fluOnly	HepG2	chr1:54411941..54411992,-	p3@HSPB11	OffTarUP
fluOnly	HepG2	chr2:73298382..73298445,-	p2@SFXN5	OffTarUP
fluOnly	HepG2	chr3:48282587..48282603,+	p1@ZNF589	OffTarUP
fluOnly	HepG2	chr19:19384055..19384121,-	p1@HAPLN4,p1@TM6SF2	OffTarUP
fluOnly	HepG2	chr20:13765526..13765578,-	p1@ESF1	OffTarUP
fluOnly	HepG2	chr12:120315104..120315145,-	p1@CIT	OffTarUP
fluOnly	HepG2	chr1:46713405..46713452,+	p1@RAD54L	OffTarUP
fluOnly	HepG2	chr7:112090761..112090784,+	p4@IFRD1	OffTarUP
fluOnly	HepG2	chr5:443239..443254,-	p2@C5orf55	OffTarUP
fluOnly	HepG2	chr19:37064299..37064370,+	p1@ENST00000475219,p1@uc002oei.2	OffTarUP
fluOnly	HepG2	chr1:26560676..26560725,+	p1@CEP85	OffTarUP
fluOnly	HepG2	chr19:11670184..11670236,+	p3@uc002msf.2	OffTarUP
fluOnly	HepG2	chr8:144923023..144923042,-	p3@NRBP2	OffTarUP
fluOnly	HepG2	chr10:72083650..72083662,-	p7@LRRC20	OffTarUP
fluOnly	HepG2	chr17:40729681..40729773,-	p1@PSMC3IP	OffTarUP
fluOnly	HepG2	chr6:28109608..28109693,+	p1@ZNF192	OffTarUP
fluOnly	HepG2	chr8:28748099..28748141,+	p2@HMBOX1	OffTarUP
fluOnly	HepG2	chr4:48833234..48833245,+	p5@OCIAD1	OffTarUP
fluOnly	HepG2	chr19:49217282..49217390,-	p@chr19:49217282..49217390,-	OffTarUP
fluOnly	HepG2	chr1:59249688..59249703,-	p3@JUN	OffTarUP
fluOnly	HepG2	chr10:90750378..90750442,+	p2@FAS	OffTarUP
fluOnly	HepG2	chr4:120988103..120988157,+	p1@ENST00000503073,p1@ENST00000504106,p1@ENST00000511064	OffTarUP
fluOnly	HepG2	chr14:24911941..24911952,-	p5@SDR39U1	OffTarUP
fluOnly	HepG2	chr19:1490316..1490360,-	p1@PCSK4	OffTarUP
fluOnly	HepG2	chr16:718147..718188,+	p2@RHOT2	OffTarUP
fluOnly	HepG2	chr8:145669791..145669834,-	p1@TONSL	OffTarUP
fluOnly	HepG2	chr1:236030167..236030214,-	p1@LYST	OffTarUP
fluOnly	HepG2	chr17:45899126..45899178,-	p1@OSBPL7	OffTarUP
fluOnly	HepG2	chr20:30192910..30192951,-	p@chr20:30192910..30192951,-	OffTarUP
fluOnly	HepG2	chr3:180707466..180707564,-	p1@DNAJC19	OffTarUP
fluOnly	HepG2	chrM:11585..11589,+	p2@Y17172	OffTarUP
fluOnly	HepG2	chr17:7382856..7382889,-	p3@ZBTB4	OffTarUP
fluOnly	HepG2	chrM:11042..11064,+	p26@uc004cov.3	OffTarUP
fluOnly	HepG2	chr9:2844308..2844368,+	p@chr9:2844308..2844368,+	OffTarUP
fluOnly	HepG2	chr22:29138651..29138695,+	p2@HSCB	OffTarUP
fluOnly	HepG2	chr14:24911868..24911902,-	p2@SDR39U1	OffTarUP
fluOnly	HepG2	chr15:43622736..43622799,-	p1@LCMT2	OffTarUP
fluOnly	HepG2	chr17:27052892..27052921,+	p@chr17:27052892..27052921,+	OffTarUP
fluOnly	HepG2	chr1:155108294..155108350,+	p1@SLC50A1	OffTarUP
fluOnly	HepG2	chr9:66458506..66458537,-	p2@uc004aeb.2	OffTarUP
fluOnly	HepG2	chr14:95623976..95624057,+	p1@DICER1-AS	OffTarUP
fluOnly	HepG2	chr19:36545833..36545875,+	p2@WDR62	OffTarUP
fluOnly	HepG2	chr16:84220633..84220674,-	p1@TAF1C	OffTarUP
fluOnly	HepG2	chr19:9938480..9938524,-	p3@FBXL12	OffTarUP
fluOnly	HepG2	chrX:101035626..101035631,-	p1@ENST00000328462	OffTarUP
fluOnly	HepG2	chr2:73612938..73612993,+	p1@ALMS1	OffTarUP
fluOnly	HepG2	chr17:33570082..33570100,+	p1@SLFN5	OffTarUP
fluOnly	HepG2	chrM:7840..7897,+	p2@uc004cou.3	OffTarUP
fluOnly	HepG2	chr7:45808547..45808601,-	p1@SEPT7P2	OffTarUP
fluOnly	HepG2	chr10:114206649..114206688,-	p1@ZDHHC6	OffTarUP
fluOnly	HepG2	chr14:24685205..24685227,-	p3@MDP1	OffTarUP
fluOnly	HepG2	chr17:43213004..43213086,+	p1@ACBD4	OffTarUP
fluOnly	HepG2	chr20:57226284..57226345,+	p1@STX16-NPEPL1,p1@STX16	OffTarUP
fluOnly	HepG2	chr5:69696931..69696960,+	p1@uc011cro.1	OffTarUP
fluOnly	HepG2	chr19:1237997..1238021,-	p1@C19orf26	OffTarUP
fluOnly	HepG2	chr5:37249397..37249512,-	p1@C5orf42	OffTarUP
fluOnly	HepG2	chr2:178077129..178077179,-	p@chr2:178077129..178077179,-	OffTarUP
fluOnly	HepG2	chr20:37075307..37075357,+	p1@SNHG11	OffTarUP
fluOnly	HepG2	chr18:47013532..47013544,-	p3@C18orf32	OffTarUP
fluOnly	HepG2	chr4:146859927..146860055,-	p1@ZNF827	OffTarUP
fluOnly	HepG2	chr10:70287233..70287290,-	p1@SLC25A16	OffTarUP
fluOnly	HepG2	chr1:3689307..3689321,+	p3@LOC388588	OffTarUP
fluOnly	HepG2	chr20:18774702..18774738,+	p1@LOC100270804	OffTarUP
fluOnly	HepG2	chr5:171615189..171615266,-	p1@STK10	OffTarUP
fluOnly	HepG2	chr20:60942338..60942356,-	p2@LAMA5	OffTarUP
fluOnly	HepG2	chr1:85155912..85155935,-	p3@SSX2IP	OffTarUP
fluOnly	HepG2	chrX:153672510..153672523,+	p2@FAM50A	OffTarUP
fluOnly	HepG2	chr2:74709300..74709344,+	p@chr2:74709300..74709344,+	OffTarUP
fluOnly	HepG2	chr2:27434635..27434669,-	p4@SLC5A6	OffTarUP
fluOnly	HepG2	chr6:143266297..143266356,-	p1@HIVEP2	OffTarUP
fluOnly	HepG2	chr16:30773372..30773449,-	p1@C16orf93	OffTarUP
fluOnly	HepG2	chr3:52479112..52479126,-	p1@SEMA3G	OffTarUP
fluOnly	HepG2	chr9:19408999..19409016,+	p1@ACER2	OffTarUP
fluOnly	HepG2	chr14:45553296..45553340,+	p1@PRPF39	OffTarUP
fluOnly	HepG2	chr22:19166241..19166257,-	p1@SLC25A1	OffTarUP
fluOnly	HepG2	chr10:91461133..91461151,-	p2@ENST00000449882	OffTarUP
fluOnly	HepG2	chr1:145382755..145382759,+	p1@ENST00000364688	OffTarUP
fluOnly	HepG2	chr15:91073193..91073213,+	p2@CRTC3	OffTarUP
fluOnly	HepG2	chr16:58549323..58549358,-	p@chr16:58549323..58549358,-	OffTarUP
fluOnly	HepG2	chr5:90676158..90676228,+	p1@LOC100129716	OffTarUP
fluOnly	HepG2	chr6:43149903..43149965,+	p1@CUL9	OffTarUP
fluOnly	HepG2	chr3:50305039..50305096,+	p2@SEMA3B	OffTarUP
fluOnly	HepG2	chr6:56708470..56708482,-	p12@DST	OffTarUP
fluOnly	HepG2	chr11:76839251..76839265,+	p3@MYO7A	OffTarUP
fluOnly	HepG2	chrX:46404975..46405023,+	p2@LOC401588	OffTarUP
fluOnly	HepG2	chr1:156631224..156631248,-	p1@ENST00000448869	OffTarUP
fluOnly	HepG2	chr7:140396756..140396804,+	p2@NDUFB2	OffTarUP
fluOnly	HepG2	chr2:232646428..232646456,+	p2@COPS7B	OffTarUP
fluOnly	HepG2	chr19:2164173..2164197,+	p3@DOT1L	OffTarUP
fluOnly	HepG2	chr6:49431073..49431135,+	p1@CENPQ	OffTarUP
fluOnly	HepG2	chrX:73512358..73512402,-	p4@FTX	OffTarUP
fluOnly	HepG2	chr22:42978004..42978049,-	p1@RRP7B	OffTarUP
fluOnly	HepG2	chr1:32860020..32860050,-	p1@BSDC1	OffTarUP
fluOnly	HepG2	chr4:166128818..166128835,+	p2@KLHL2	OffTarUP
fluOnly	HepG2	chr1:14075903..14075940,+	p1@PRDM2	OffTarUP
fluOnly	HepG2	chr4:4543905..4543940,+	p1@ENST00000512438,p1@uc003gid.2	OffTarUP
fluOnly	HepG2	chr10:101542439..101542457,+	p3@ABCC2	OffTarUP
fluOnly	HepG2	chr7:77325449..77325458,-	p2@ENST00000447009	OffTarUP
fluOnly	HepG2	chr2:190649162..190649274,+	p1@PMS1	OffTarUP
fluOnly	HepG2	chr8:25042192..25042239,+	p1@DOCK5	OffTarUP
fluOnly	HepG2	chr5:142149932..142149948,+	p2@ARHGAP26	OffTarUP
fluOnly	HepG2	chrM:15464..15549,-	p1@BC006482	OffTarUP
fluOnly	HepG2	chr12:123011476..123011527,-	p1@RSRC2	OffTarUP
fluOnly	HepG2	chr2:27579140..27579158,+	p1@ENST00000447070	OffTarUP
fluOnly	HepG2	chr16:89724434..89724485,+	p1@C16orf55	OffTarUP
fluOnly	HepG2	chr19:18392894..18392911,+	p1@MIR3188	OffTarUP
fluOnly	HepG2	chr19:49310619..49310631,+	p@chr19:49310619..49310631,+	OffTarUP
fluOnly	HepG2	chr4:100009982..100010047,+	p1@LOC100507053	OffTarUP
fluOnly	HepG2	chr7:17980078..17980087,-	p4@SNX13	OffTarUP
fluOnly	HepG2	chr21:9831035..9831065,+	p@chr21:9831035..9831065,+	OffTarUP
fluOnly	HepG2	chr2:26568651..26568691,-	p1@GPR113	OffTarUP
fluOnly	HepG2	chr19:54960652..54960730,+	p2@LENG8	OffTarUP
fluOnly	HepG2	chr13:31038896..31038928,-	p7@HMGB1	OffTarUP
fluOnly	HepG2	chr1:84543580..84543619,-	p@chr1:84543580..84543619,-	OffTarUP
fluOnly	HepG2	chr1:206643787..206643803,+	p2@IKBKE	OffTarUP
fluOnly	HepG2	chr20:3827459..3827534,+	p1@MAVS	OffTarUP
fluOnly	HepG2	chr14:74226783..74226819,-	p4@C14orf43	OffTarUP
fluOnly	HepG2	chr5:176943907..176943921,-	p8@DDX41	OffTarUP
fluOnly	HepG2	chr1:61548225..61548299,+	p1@NFIA	OffTarUP
fluOnly	HepG2	chr16:86588792..86588848,-	p1@MTHFSD	OffTarUP
fluOnly	HepG2	chr17:62207390..62207415,-	p3@ERN1	OffTarUP
fluOnly	HepG2	chr3:156877955..156877974,-	p2@CCNL1	OffTarUP
fluOnly	HepG2	chr3:63849529..63849567,+	p@chr3:63849529..63849567,+	OffTarUP
fluOnly	HepG2	chr11:65641044..65641083,-	p6@EFEMP2	OffTarUP
fluOnly	HepG2	chrX:47696275..47696335,+	p1@ZNF81	OffTarUP
fluOnly	HepG2	chrM:7109..7147,+	p4@uc004cou.3	OffTarUP
fluOnly	HepG2	chr10:50970322..50970381,-	p1@OGDHL	OffTarUP
fluOnly	HepG2	chr5:65440118..65440192,+	p1@SREK1	OffTarUP
fluOnly	HepG2	chr5:79552037..79552084,+	p@chr5:79552037..79552084,+	OffTarUP
fluOnly	HepG2	chrY:21729209..21729277,+	p1@TXLNG2P	OffTarUP
fluOnly	HepG2	chr16:71496112..71496160,-	p1@ZNF23	OffTarUP
fluOnly	HepG2	chr19:20748574..20748599,-	p1@ZNF737	OffTarUP
fluOnly	HepG2	chr19:45873807..45873855,-	p1@ERCC2	OffTarUP
fluOnly	HepG2	chr5:59996057..59996077,+	p@chr5:59996057..59996077,+	OffTarUP
fluOnly	HepG2	chr21:37432832..37432874,-	p3@SETD4	OffTarUP
fluOnly	HepG2	chrX:134477924..134477988,-	p1@ZNF75D	OffTarUP
fluOnly	HepG2	chr9:33025086..33025145,-	p2@APTX	OffTarUP
fluOnly	HepG2	chr17:49338262..49338328,-	p@chr17:49338262..49338328,-	OffTarUP
fluOnly	HepG2	chr6:30875955..30876012,+	p1@GTF2H4	OffTarUP
fluOnly	HepG2	chr12:31226706..31226737,-	p1@uc001rjq.1	OffTarUP
fluOnly	HepG2	chr15:75660919..75660964,-	p1@MAN2C1	OffTarUP
fluOnly	HepG2	chr19:55718574..55718610,-	p@chr19:55718574..55718610,-	OffTarUP
fluOnly	HepG2	chr2:191885246..191885296,+	p@chr2:191885246..191885296,+	OffTarUP
fluOnly	HepG2	chr12:12715763..12715778,-	p3@DUSP16	OffTarUP
fluOnly	HepG2	chr4:47916543..47916580,-	p2@NFXL1	OffTarUP
fluOnly	HepG2	chr18:29523326..29523366,+	p@chr18:29523326..29523366,+	OffTarUP
fluOnly	HepG2	chr2:71295416..71295450,+	p2@NAGK	OffTarUP
fluOnly	HepG2	chr16:70488480..70488513,+	p1@FUK	OffTarUP
fluOnly	HepG2	chr11:6255849..6255882,-	p1@FAM160A2	OffTarUP
fluOnly	HepG2	chr11:9482656..9482660,+	p@chr11:9482656..9482660,+	OffTarUP
fluOnly	HepG2	chr19:17447488..17447512,+	p3@GTPBP3	OffTarUP
fluOnly	HepG2	chr1:156631192..156631208,-	p2@ENST00000448869	OffTarUP
fluOnly	HepG2	chr5:115421039..115421154,-	p@chr5:115421039..115421154,-	OffTarUP
fluOnly	HepG2	chr15:41576180..41576213,+	p1@OIP5-AS1	OffTarUP
fluOnly	HepG2	chr6:74230741..74230799,-	p1@EEF1A1	OffTarUP
fluOnly	HepG2	chr22:42177344..42177362,+	p2@MEI1	OffTarUP
fluOnly	HepG2	chr20:52210368..52210384,-	p1@ZNF217	OffTarUP
fluOnly	HepG2	chr7:100026406..100026422,+	p1@MEPCE	OffTarUP
fluOnly	HepG2	chr10:29698510..29698527,+	p1@ENST00000423223,p1@ENST00000445521	OffTarUP
fluOnly	HepG2	chr3:14989853..14989898,-	p1@ENST00000426200,p1@ENST00000430166,p1@uc003bzh.3	OffTarUP
fluOnly	HepG2	chr9:116916401..116916408,+	p@chr9:116916401..116916408,+	OffTarUP
fluOnly	HepG2	chr17:4890695..4890773,-	p2@CAMTA2	OffTarUP
fluOnly	HepG2	chr17:62207487..62207511,-	p1@ERN1	OffTarUP
fluOnly	HepG2	chr14:102829381..102829431,+	p1@TECPR2	OffTarUP
fluOnly	HepG2	chr10:90750493..90750633,+	p1@FAS	OffTarUP
fluOnly	HepG2	chr1:26633110..26633145,-	p1@UBXN11	OffTarUP
fluOnly	HepG2	chr15:59949667..59949690,-	p2@GTF2A2	OffTarUP
fluOnly	HepG2	chr1:154947553..154947581,+	p3@CKS1B	OffTarUP
fluOnly	HepG2	chr3:172241213..172241228,-	p1@TNFSF10	OffTarUP
fluOnly	HepG2	chr9:36400830..36400852,-	p5@RNF38	OffTarUP
fluOnly	HepG2	chr12:72057571..72057605,-	p3@ZFC3H1	OffTarUP
fluOnly	HepG2	chr2:55496323..55496334,-	p2@MTIF2	OffTarUP
fluOnly	HepG2	chr12:109548967..109549024,+	p1@ENST00000541704	OffTarUP
fluOnly	HepG2	chr8:27168737..27168810,-	p1@TRIM35	OffTarUP
fluOnly	HepG2	chr6:10694816..10694876,-	p1@C6orf52	OffTarUP
fluOnly	HepG2	chr19:45449228..45449235,+	p3@APOC2	OffTarUP
fluOnly	HepG2	chr11:17373513..17373572,+	p1@B7H6	OffTarUP
fluOnly	HepG2	chr2:54950793..54950815,+	p2@EML6	OffTarUP
fluOnly	HepG2	chr16:11891318..11891408,+	p@chr16:11891318..11891408,+	OffTarUP
fluOnly	HepG2	chr20:61448777..61448829,+	p2@COL9A3	OffTarUP
fluOnly	HepG2	chr7:6487680..6487718,+	p@chr7:6487680..6487718,+	OffTarUP
fluOnly	HepG2	chr3:49726242..49726264,+	p@chr3:49726242..49726264,+	OffTarUP
fluOnly	HepG2	chr12:112546577..112546607,-	p1@NAA25	OffTarUP
fluOnly	HepG2	chr16:29911839..29911852,+	p5@ASPHD1	OffTarUP
fluOnly	HepG2	chrM:694..705,+	p@chrM:694..705,+	OffTarUP
fluOnly	HepG2	chr7:2393679..2393711,-	p@chr7:2393679..2393711,-	OffTarUP
fluOnly	HepG2	chr6:16762160..16762217,+	p1@ENST00000450930	OffTarUP
fluOnly	HepG2	chr1:11865982..11866005,-	p4@MTHFR	OffTarUP
fluOnly	HepG2	chr21:39493574..39493607,+	p1@DSCR8	OffTarUP
fluOnly	HepG2	chr17:2239829..2239852,+	p@chr17:2239829..2239852,+	OffTarUP
fluOnly	HepG2	chr16:57702210..57702233,+	p1@GPR97	OffTarUP
fluOnly	HepG2	chr1:228594490..228594561,-	p1@TRIM11	OffTarUP
fluOnly	HepG2	chr10:70287203..70287226,-	p2@SLC25A16	OffTarUP
fluOnly	HepG2	chr12:9800711..9800781,+	p1@LOC374443	OffTarUP
fluOnly	HepG2	chr7:73153122..73153148,-	p1@ABHD11	OffTarUP
fluOnly	HepG2	chr3:132378919..132378959,-	p2@ACAD11	OffTarUP
fluOnly	HepG2	chr10:99496872..99496954,+	p1@ZFYVE27	OffTarUP
fluOnly	HepG2	chr12:2921805..2921872,+	p1@ITFG2	OffTarUP
fluOnly	HepG2	chr19:57791293..57791322,+	p3@ZNF460	OffTarUP
fluOnly	HepG2	chr3:150481386..150481403,+	p@chr3:150481386..150481403,+	OffTarUP
fluOnly	HepG2	chr11:46403273..46403296,+	p4@MDK	OffTarUP
fluOnly	HepG2	chr1:226730424..226730446,-	p1@uc001hqe.1	OffTarUP
fluOnly	HepG2	chr19:50380917..50380938,+	p4@TBC1D17	OffTarUP
fluOnly	HepG2	chr2:69870747..69870812,-	p1@AAK1	OffTarUP
fluOnly	HepG2	chr10:135171178..135171242,-	p2@C10orf125	OffTarUP
fluOnly	HepG2	chr19:9695195..9695221,-	p2@ZNF121	OffTarUP
fluOnly	HepG2	chr6:153304821..153304891,+	p1@ENST00000442269	OffTarUP
fluOnly	HepG2	chr16:66637879..66637914,+	p5@CMTM3	OffTarUP
fluOnly	HepG2	chr16:66995121..66995142,+	p2@CES3	OffTarUP
fluOnly	HepG2	chrM:13938..13949,+	p@chrM:13938..13949,+	OffTarUP
fluOnly	HepG2	chrX:57021943..57021993,-	p1@SPIN3	OffTarUP
fluOnly	HepG2	chr12:9436258..9436283,+	p1@LOC642846	OffTarUP
fluOnly	HepG2	chr8:145115584..145115606,-	p1@OPLAH	OffTarUP
fluOnly	HepG2	chr6:90539584..90539638,+	p1@CASP8AP2	OffTarUP
fluOnly	HepG2	chr1:104068562..104068632,+	p2@RNPC3	OffTarUP
fluOnly	HepG2	chr6:31940314..31940393,+	p2@STK19	OffTarUP
fluOnly	HepG2	chr1:212782094..212782109,+	p1@ATF3	OffTarUP
fluOnly	HepG2	chr22:21213029..21213106,-	p1@PI4KA	OffTarUP
fluOnly	HepG2	chr11:809509..809554,-	p1@PIDD	OffTarUP
fluOnly	HepG2	chr9:34329203..34329280,-	p1@KIF24	OffTarUP
fluOnly	HepG2	chr9:99180617..99180658,-	p1@ZNF367	OffTarUP
fluOnly	HepG2	chr19:57752200..57752254,+	p3@ZNF805	OffTarUP
fluOnly	HepG2	chr8:681165..681241,-	p1@ERICH1	OffTarUP
fluOnly	HepG2	chr14:74226747..74226779,-	p3@C14orf43	OffTarUP
fluOnly	HepG2	chr19:12886327..12886387,-	p1@HOOK2	OffTarUP
fluOnly	HepG2	chr17:43225525..43225542,-	p@chr17:43225525..43225542,-	OffTarUP
fluOnly	HepG2	chr15:93352318..93352347,-	p@chr15:93352318..93352347,-	OffTarUP
fluOnly	HepG2	chr15:44828866..44828886,-	p1@ENST00000560750	OffTarUP
fluOnly	HepG2	chr18:74203458..74203490,-	p@chr18:74203458..74203490,-	OffTarUP
fluOnly	HepG2	chr20:49575036..49575046,-	p3@DPM1	OffTarUP
fluOnly	HepG2	chr4:128886359..128886392,-	p2@MFSD8	OffTarUP
fluOnly	HepG2	chr16:2273645..2273671,+	p2@E4F1	OffTarUP
fluOnly	HepG2	chr3:9439170..9439183,-	p1@LOC440944	OffTarUP
fluOnly	HepG2	chr11:61584319..61584354,-	p1@FADS1	OffTarUP
fluOnly	HepG2	chr7:66093908..66093974,+	p4@KCTD7,p5@RABGEF1	OffTarUP
fluOnly	HepG2	chr9:112260531..112260598,-	p1@PTPN3	OffTarUP
fluOnly	HepG2	chr16:1662351..1662442,+	p1@CRAMP1L	OffTarUP
fluOnly	HepG2	chr8:90914588..90914663,-	p@chr8:90914588..90914663,-	OffTarUP
fluOnly	HepG2	chr5:71604117..71604163,-	p3@MRPS27	OffTarUP
fluOnly	HepG2	chr11:18610246..18610272,-	p2@UEVLD	OffTarUP
fluOnly	HepG2	chr6:31509515..31509544,-	p2@DDX39B	OffTarUP
fluOnly	HepG2	chr19:16607195..16607241,+	p1@C19orf44	OffTarUP
fluOnly	HepG2	chr22:51039213..51039247,+	p1@MAPK8IP2	OffTarUP
fluOnly	HepG2	chr1:43147803..43147862,-	p@chr1:43147803..43147862,-	OffTarUP
fluOnly	HepG2	chrM:11910..11916,+	p5@uc004cow.1	OffTarUP
fluOnly	HepG2	chr1:236767779..236767836,-	p1@HEATR1	OffTarUP
fluOnly	HepG2	chr19:17622269..17622341,-	p1@LOC100507551	OffTarUP
fluOnly	HepG2	chr1:43855444..43855478,-	p1@MED8	OffTarUP
fluOnly	HepG2	chr6:11094393..11094506,+	p2@C6orf228	OffTarUP
fluOnly	HepG2	chr3:170587974..170587993,-	p1@RPL22L1	OffTarUP
fluOnly	HepG2	chr15:78799895..78799936,+	p1@AGPHD1	OffTarUP
fluOnly	HepG2	chr15:75315922..75315956,+	p1@PPCDC	OffTarUP
fluOnly	HepG2	chr9:139742445..139742492,+	p4@PHPT1	OffTarUP
fluOnly	HepG2	chr14:39901803..39901857,+	p@chr14:39901803..39901857,+	OffTarUP
fluOnly	HepG2	chr11:82904668..82904715,-	p1@ENST00000500634,p1@ENST00000528083,p1@uc009yvh.2	OffTarUP
fluOnly	HepG2	chr17:62833261..62833283,-	p1@PLEKHM1P	OffTarUP
fluOnly	HepG2	chr17:65713775..65713818,-	p@chr17:65713775..65713818,-	OffTarUP
fluOnly	HepG2	chr11:58910201..58910261,+	p3@FAM111A	OffTarUP
fluOnly	HepG2	chr14:91581011..91581044,+	p6@C14orf159	OffTarUP
fluOnly	HepG2	chr1:26552077..26552092,+	p3@ENST00000451482,p3@uc001blq.2	OffTarUP
fluOnly	HepG2	chr20:388993..389028,+	p3@RBCK1	OffTarUP
fluOnly	HepG2	chr16:89284030..89284047,-	p1@LOC283861	OffTarUP
fluOnly	HepG2	chr19:36036366..36036422,-	p1@ENST00000444728	OffTarUP
fluOnly	HepG2	chr7:6746698..6746737,+	p1@AK092111	OffTarUP
fluOnly	HepG2	chrM:2402..2413,+	p3@AK026170	OffTarUP
fluOnly	HepG2	chr22:24059505..24059562,-	p1@GUSBP11	OffTarUP
fluOnly	HepG2	chr13:30169766..30169799,-	p1@SLC7A1	OffTarUP
fluOnly	HepG2	chr6:82957433..82957477,-	p1@IBTK	OffTarUP
fluOnly	HepG2	chr2:101869102..101869147,-	p@chr2:101869102..101869147,-	OffTarUP
fluOnly	HepG2	chr16:30367225..30367265,+	p@chr16:30367225..30367265,+	OffTarUP
fluOnly	HepG2	chr20:34330205..34330214,-	p7@RBM39	OffTarUP
fluOnly	HepG2	chr12:133613937..133613994,+	p2@ZNF84	OffTarUP
fluOnly	HepG2	chrM:13966..13989,+	p@chrM:13966..13989,+	OffTarUP
fluOnly	HepG2	chr1:45806056..45806124,-	p1@MUTYH	OffTarUP
fluOnly	HepG2	chr17:21117629..21117684,+	p1@ENST00000439136	OffTarUP
fluOnly	HepG2	chr2:241500447..241500512,-	p1@ANKMY1	OffTarUP
fluOnly	HepG2	chr2:71295766..71295788,+	p1@NAGK	OffTarUP
fluOnly	HepG2	chr13:80055508..80055575,+	p2@NDFIP2	OffTarUP
fluOnly	HepG2	chr5:179233376..179233428,+	p2@SQSTM1	OffTarUP
fluOnly	HepG2	chr6:42749679..42749713,+	p3@KIAA0240	OffTarUP
fluOnly	HepG2	chrX:100662793..100662809,-	p2@GLA	OffTarUP
fluOnly	HepG2	chr17:80416337..80416373,-	p@chr17:80416337..80416373,-	OffTarUP
fluOnly	HepG2	chr2:74682204..74682252,+	p1@INO80B	OffTarUP
fluOnly	HepG2	chr11:64018955..64019030,+	p1@PLCB3	OffTarUP
fluOnly	HepG2	chr2:27632620..27632651,+	p@chr2:27632620..27632651,+	OffTarUP
fluOnly	HepG2	chr1:144593670..144593696,+	p1@NBPF8,p1@NBPF9	OffTarUP
fluOnly	HepG2	chr3:186314751..186314783,+	p4@DNAJB11	OffTarUP
fluOnly	HepG2	chr13:34250861..34250948,-	p1@LINC00464,p4@STARD13	OffTarUP
fluOnly	HepG2	chr2:234160287..234160335,+	p1@ATG16L1	OffTarUP
fluOnly	HepG2	chr13:52768538..52768589,-	p1@THSD1P1	OffTarUP
fluOnly	HepG2	chr19:49661079..49661105,+	p3@TRPM4	OffTarUP
fluOnly	HepG2	chr16:3493446..3493510,-	p1@ZNF597	OffTarUP
fluOnly	HepG2	chr7:99070499..99070523,+	p1@ZNF789	OffTarUP
fluOnly	HepG2	chr17:46048471..46048494,+	p1@CDK5RAP3	OffTarUP
fluOnly	HepG2	chr2:61292999..61293018,+	p3@KIAA1841	OffTarUP
fluOnly	HepG2	chr8:42128812..42128859,+	p1@IKBKB	OffTarUP
fluOnly	HepG2	chr17:5522731..5522749,-	p@chr17:5522731..5522749,-	OffTarUP
fluOnly	HepG2	chr14:24664888..24664967,+	p@chr14:24664888..24664967,+	OffTarUP
fluOnly	HepG2	chrM:13414..13442,+	p6@AY206700	OffTarUP
fluOnly	HepG2	chr10:135207623..135207679,+	p2@MTG1	OffTarUP
fluOnly	HepG2	chr5:16465869..16465891,-	p2@ZNF622	OffTarUP
fluOnly	HepG2	chr3:49448993..49449063,-	p@chr3:49448993..49449063,-	OffTarUP
fluOnly	HepG2	chrM:12769..12780,+	p2@uc004cox.3	OffTarUP
fluOnly	HepG2	chr19:36103631..36103699,+	p1@HAUS5	OffTarUP
fluOnly	HepG2	chr11:6255883..6255894,-	p2@FAM160A2	OffTarUP
fluOnly	HepG2	chr5:891946..891980,-	p2@BRD9	OffTarUP
fluOnly	HepG2	chr6:34204530..34204536,-	p@chr6:34204530..34204536,-	OffTarUP
fluOnly	HepG2	chr19:48112371..48112407,+	p@chr19:48112371..48112407,+	OffTarUP
fluOnly	HepG2	chr22:50683388..50683444,-	p1@TUBGCP6	OffTarUP
fluOnly	HepG2	chr19:45449301..45449313,+	p1@APOC2	OffTarUP
fluOnly	HepG2	chr17:6757223..6757263,+	p1@ALOX12P2	OffTarUP
fluOnly	HepG2	chr7:7222509..7222521,+	p@chr7:7222509..7222521,+	OffTarUP
fluOnly	HepG2	chr19:12834723..12834732,-	p7@TNPO2	OffTarUP
fluOnly	HepG2	chr16:29606650..29606676,-	p1@LOC440354	OffTarUP
fluOnly	HepG2	chr20:61568867..61568892,+	p@chr20:61568867..61568892,+	OffTarUP
fluOnly	HepG2	chr5:43483929..43484002,-	p1@C5orf28	OffTarUP
fluOnly	HepG2	chr13:33002253..33002273,-	p1@N4BP2L1	OffTarUP
fluOnly	HepG2	chr2:113914939..113915031,+	p2@PSD4	OffTarUP
fluOnly	HepG2	chr16:70719925..70719989,-	p1@MTSS1L	OffTarUP
fluOnly	HepG2	chr2:197791441..197791525,-	p1@PGAP1	OffTarUP
fluOnly	HepG2	chr11:85376121..85376181,-	p1@CREBZF	OffTarUP
fluOnly	HepG2	chr9:139694790..139694804,+	p4@C9orf86	OffTarUP
fluOnly	HepG2	chr6:30685041..30685111,-	p1@MDC1	OffTarUP
fluOnly	HepG2	chrM:7772..7783,+	p11@uc004cou.3	OffTarUP
fluOnly	HepG2	chr6:31632968..31632997,-	p8@GPANK1	OffTarUP
fluOnly	HepG2	chr20:45142154..45142227,-	p1@ZNF334	OffTarUP
fluOnly	HepG2	chr1:26185844..26185954,-	p1@C1orf135	OffTarUP
fluOnly	HepG2	chr3:49977567..49977610,+	p1@RBM6	OffTarUP
fluOnly	HepG2	chr8:38243967..38244068,+	p1@LETM2	OffTarUP
fluOnly	HepG2	chr22:51021212..51021294,-	p1@CHKB-CPT1B,p1@CHKB	OffTarUP
fluOnly	HepG2	chr7:66057314..66057356,-	p2@LOC493754	OffTarUP
fluOnly	HepG2	chr19:54972806..54972920,+	p3@LENG8	OffTarUP
fluOnly	HepG2	chr16:81040415..81040498,-	p1@C16orf61	OffTarUP
fluOnly	HepG2	chr9:6413166..6413187,+	p3@UHRF2	OffTarUP
fluOnly	HepG2	chrM:7213..7257,+	p7@uc004cou.3	OffTarUP
fluOnly	HepG2	chr1:100503551..100503572,-	p@chr1:100503551..100503572,-	OffTarUP
fluOnly	HepG2	chr17:40811283..40811325,+	p1@TUBG2	OffTarUP
fluOnly	HepG2	chrX:67653291..67653369,-	p1@OPHN1	OffTarUP
fluOnly	HepG2	chrM:12936..12986,-	p@chrM:12936..12986,-	OffTarUP
fluOnly	HepG2	chr22:51066521..51066605,-	p1@ARSA	OffTarUP
fluOnly	HepG2	chr6:151773163..151773184,-	p3@RMND1	OffTarUP
fluOnly	HepG2	chr12:7261213..7261282,+	p1@MATL2963	OffTarUP
fluOnly	HepG2	chr3:49058930..49058944,-	p2@DALRD3	OffTarUP
fluOnly	HepG2	chr21:30375038..30375121,-	p@chr21:30375038..30375121,-	OffTarUP
fluOnly	HepG2	chr4:119512932..119512953,+	p1@uc003icc.1	OffTarUP
fluOnly	HepG2	chr2:85581701..85581710,-	p3@RETSAT	OffTarUP
fluOnly	HepG2	chr4:926216..926285,+	p1@TMEM175	OffTarUP
fluOnly	HepG2	chr11:68671318..68671419,+	p1@IGHMBP2	OffTarUP
fluOnly	HepG2	chr3:197354711..197354732,-	p1@ENST00000414207,p1@ENST00000437008,p1@ENST00000454517	OffTarUP
fluOnly	HepG2	chr1:173793246..173793306,-	p4@CENPL	OffTarUP
fluOnly	HepG2	chr1:162039465..162039548,+	p1@NOS1AP	OffTarUP
fluOnly	HepG2	chr22:39715622..39715634,-	p1@RPL3	OffTarUP
fluOnly	HepG2	chr7:86781916..86781963,+	p2@DMTF1	OffTarUP
fluOnly	HepG2	chr2:74347458..74347495,+	p1@ENST00000551203	OffTarUP
fluOnly	HepG2	chr9:130477885..130477910,-	p2@PTRH1	OffTarUP
fluOnly	HepG2	chr11:82904746..82904832,+	p1@ANKRD42	OffTarUP
fluOnly	HepG2	chr9:137000484..137000531,+	p@chr9:137000484..137000531,+	OffTarUP
fluOnly	HepG2	chr1:33160831..33160852,-	p9@SYNC	OffTarUP
fluOnly	HepG2	chr19:11457175..11457224,+	p1@CCDC159	OffTarUP
fluOnly	HepG2	chr1:153919069..153919115,-	p3@DENND4B	OffTarUP
fluOnly	HepG2	chrM:13238..13281,+	p2@AY206700	OffTarUP
fluOnly	HepG2	chr1:224622543..224622610,+	p3@CNIH3	OffTarUP
fluOnly	HepG2	chr1:150521876..150521901,+	p1@ADAMTSL4	OffTarUP
fluOnly	HepG2	chr20:2821340..2821365,+	p2@VPS16	OffTarUP
fluOnly	HepG2	chr13:52378231..52378277,-	p2@DHRS12	OffTarUP
fluOnly	HepG2	chr8:30013753..30013786,-	p@chr8:30013753..30013786,-	OffTarUP
fluOnly	HepG2	chr3:156877896..156877946,-	p1@CCNL1	OffTarUP
fluOnly	HepG2	chr7:5467813..5467820,+	p@chr7:5467813..5467820,+	OffTarUP
fluOnly	HepG2	chr19:40562072..40562143,-	p1@ZNF780B	OffTarUP
fluOnly	HepG2	chr8:144923112..144923168,-	p1@NRBP2	OffTarUP
fluOnly	HepG2	chr8:99057866..99057909,+	p@chr8:99057866..99057909,+	OffTarUP
fluOnly	HepG2	chr19:57347415..57347426,-	p5@ZIM2	OffTarUP
fluOnly	HepG2	chr7:66119543..66119560,+	p1@ENST00000439360	OffTarUP
fluOnly	HepG2	chr12:16500526..16500542,+	p4@MGST1	OffTarUP
fluOnly	HepG2	chr10:134331745..134331767,-	p1@ENST00000455414,p1@uc001lln.2	OffTarUP
fluOnly	HepG2	chr8:25042247..25042264,+	p3@DOCK5	OffTarUP
fluOnly	HepG2	chr12:16500037..16500065,+	p5@MGST1	OffTarUP
fluOnly	HepG2	chr11:47430133..47430187,+	p1@SLC39A13	OffTarUP
fluOnly	HepG2	chr13:113623509..113623559,+	p4@MCF2L	OffTarUP
fluOnly	HepG2	chr6:28234885..28234960,+	p1@ENST00000437778,p1@ENST00000537979	OffTarUP
fluOnly	HepG2	chr1:19536982..19537032,+	p2@ENST00000437898	OffTarUP
fluOnly	HepG2	chr15:77712429..77712473,-	p1@PEAK1	OffTarUP
fluOnly	HepG2	chr1:16825706..16825765,-	p1@BC028053	OffTarUP
fluOnly	HepG2	chr16:1543542..1543587,+	p2@TELO2	OffTarUP
fluOnly	HepG2	chrM:3299..3324,+	p2@TPT1	OffTarUP
fluOnly	HepG2	chr5:148931175..148931196,+	p2@ARHGEF37	OffTarUP
fluOnly	HepG2	chr12:11324192..11324227,-	p2@PRH1,p2@PRR4	OffTarUP
fluOnly	HepG2	chr19:45418090..45418129,+	p8@APOC1	OffTarUP
fluOnly	HepG2	chr13:101327034..101327089,-	p1@TMTC4	OffTarUP
fluOnly	HepG2	chr16:66586461..66586567,+	p1@CKLF-CMTM1,p1@CKLF	OffTarUP
fluOnly	HepG2	chr22:24115021..24115042,+	p1@MMP11	OffTarUP
fluOnly	HepG2	chr1:2345239..2345255,-	p3@PEX10	OffTarUP
fluOnly	HepG2	chr3:52570610..52570630,+	p1@C3orf78	OffTarUP
fluOnly	HepG2	chr6:56607178..56607207,-	p@chr6:56607178..56607207,-	OffTarUP
fluOnly	HepG2	chr16:88729726..88729784,+	p1@MGC23284	OffTarUP
fluOnly	HepG2	chr20:361478..361491,+	p5@TRIB3	OffTarUP
fluOnly	HepG2	chr19:58361185..58361235,+	p2@ZNF587	OffTarUP
fluOnly	HepG2	chrM:9134..9163,+	p8@uc011mfi.1	OffTarUP
fluOnly	HepG2	chr11:116663102..116663112,-	p3@APOA5	OffTarUP
fluOnly	HepG2	chr6:35227177..35227247,-	p@chr6:35227177..35227247,-	OffTarUP
fluOnly	HepG2	chr20:33872527..33872538,-	p3@EIF6	OffTarUP
fluOnly	HepG2	chr20:62258559..62258618,+	p1@ENST00000411579,p1@ENST00000449500	OffTarUP
fluOnly	HepG2	chr14:105781102..105781230,+	p1@PACS2	OffTarUP
fluOnly	HepG2	chr6:111804393..111804436,-	p2@REV3L	OffTarUP
fluOnly	HepG2	chr3:197354734..197354769,-	p1@LOC220729	OffTarUP
fluOnly	HepG2	chr8:82644522..82644557,-	p4@ZFAND1	OffTarUP
fluOnly	HepG2	chr9:97488939..97489019,+	p2@C9orf3	OffTarUP
fluOnly	HepG2	chr14:61447927..61447983,+	p1@SLC38A6	OffTarUP
fluOnly	HepG2	chrM:14366..14421,-	p@chrM:14366..14421,-	OffTarUP
fluOnly	HepG2	chr2:97778884..97778924,+	p2@ANKRD36C,p2@ANKRD36	OffTarUP
fluOnly	HepG2	chr6:34216771..34216856,-	p1@C6orf1	OffTarUP
fluOnly	HepG2	chrM:583..594,+	p@chrM:583..594,+	OffTarUP
fluOnly	HepG2	chr17:47075684..47075708,+	p@chr17:47075684..47075708,+	OffTarUP
fluOnly	HepG2	chr16:2653434..2653457,+	p1@LOC652276	OffTarUP
fluOnly	HepG2	chr8:42911552..42911599,+	p2@FNTA	OffTarUP
fluOnly	HepG2	chr19:44598534..44598559,+	p2@ZNF224	OffTarUP
fluOnly	HepG2	chrX:149106812..149106887,+	p1@ENST00000449111	OffTarUP
fluOnly	HepG2	chr17:36507718..36507759,+	p1@SOCS7	OffTarUP
fluOnly	HepG2	chrX:15619060..15619073,-	p1@ACE2	OffTarUP
fluOnly	HepG2	chr11:61582877..61582920,+	p@chr11:61582877..61582920,+	OffTarUP
fluOnly	HepG2	chr12:32112340..32112358,+	p2@C12orf35	OffTarUP
fluOnly	HepG2	chr1:177939154..177939204,-	p4@SEC16B	OffTarUP
fluOnly	HepG2	chrM:732..757,+	p@chrM:732..757,+	OffTarUP
fluOnly	HepG2	chr6:27661818..27661852,+	p1@LOC100507173	OffTarUP
fluOnly	HepG2	chr20:1166543..1166569,-	p1@TMEM74B	OffTarUP
fluOnly	HepG2	chr13:41837684..41837728,-	p1@MTRF1	OffTarUP
fluOnly	HepG2	chr12:7036797..7036884,+	p@chr12:7036797..7036884,+	OffTarUP
fluOnly	HepG2	chr21:44299212..44299278,+	p4@NDUFV3	OffTarUP
fluOnly	HepG2	chr6:90348168..90348221,-	p2@LYRM2	OffTarUP
fluOnly	HepG2	chr12:56693879..56693937,+	p1@ENST00000549565	OffTarUP
fluOnly	HepG2	chr1:45241130..45241174,-	p@chr1:45241130..45241174,-	OffTarUP
fluOnly	HepG2	chr6:88032299..88032338,+	p1@C6orf162,p1@C6orf164	OffTarUP
fluOnly	HepG2	chr5:140071178..140071210,+	p2@HARS2	OffTarUP
fluOnly	HepG2	chr15:72767490..72767526,-	p1@AK026340	OffTarUP
fluOnly	HepG2	chr17:79818969..79819006,+	p@chr17:79818969..79819006,+	OffTarUP
fluOnly	HepG2	chr5:118407053..118407151,+	p1@DMXL1	OffTarUP
fluOnly	HepG2	chr10:104474353..104474405,+	p1@SFXN2	OffTarUP
fluOnly	HepG2	chr22:44319648..44319692,+	p1@PNPLA3	OffTarUP
fluOnly	HepG2	chr22:20119320..20119399,+	p1@ZDHHC8	OffTarUP
fluOnly	HepG2	chr19:46296011..46296061,-	p2@DMWD	OffTarUP
fluOnly	HepG2	chr2:47572187..47572202,-	p2@ENST00000441997	OffTarUP
fluOnly	HepG2	chr8:145115637..145115653,-	p3@OPLAH	OffTarUP
fluOnly	HepG2	chr17:4634752..4634765,+	p2@MED11	OffTarUP
fluOnly	HepG2	chr16:89894911..89894920,+	p3@SPIRE2	OffTarUP
fluOnly	HepG2	chr4:6695597..6695620,+	p1@S100P	OffTarUP
fluOnly	HepG2	chrM:8534..8546,+	p9@uc011mfi.1	OffTarUP
fluOnly	HepG2	chr17:6939502..6939520,+	p3@SLC16A13	OffTarUP
fluOnly	HepG2	chr2:70313762..70313774,-	p18@PCBP1-AS1	OffTarUP
fluOnly	HepG2	chr16:2059872..2059927,+	p@chr16:2059872..2059927,+	OffTarUP
fluOnly	HepG2	chr14:81685834..81685853,+	p@chr14:81685834..81685853,+	OffTarUP
fluOnly	HepG2	chr3:187463220..187463232,-	p3@BCL6	OffTarUP
fluOnly	HepG2	chr8:99129350..99129379,-	p2@HRSP12	OffTarUP
fluOnly	HepG2	chr11:67232258..67232311,+	p@chr11:67232258..67232311,+	OffTarUP
fluOnly	HepG2	chr2:105953912..105953969,-	p1@AK058000	OffTarUP
fluOnly	HepG2	chr2:70417827..70417854,-	p3@C2orf42	OffTarUP
fluOnly	HepG2	chr3:196045127..196045164,-	p2@TCTEX1D2	OffTarUP
fluOnly	HepG2	chr7:100183742..100183781,-	p1@LRCH4	OffTarUP
fluOnly	HepG2	chr4:119199904..119199923,+	p1@SNHG8	OffTarUP
fluOnly	HepG2	chr3:48471421..48471453,-	p12@PLXNB1	OffTarUP
fluOnly	HepG2	chr1:61548069..61548102,+	p3@NFIA	OffTarUP
fluOnly	HepG2	chrX:151143140..151143160,-	p1@GABRE	OffTarUP
fluOnly	HepG2	chr10:14996023..14996069,-	p1@DCLRE1C	OffTarUP
fluOnly	HepG2	chr19:35759976..35760042,+	p4@USF2	OffTarUP
fluOnly	HepG2	chr13:52377944..52378010,+	p1@ENST00000456688	OffTarUP
fluOnly	HepG2	chr19:6737554..6737569,-	p3@GPR108	OffTarUP
fluOnly	HepG2	chr22:30819921..30819960,-	p@chr22:30819921..30819960,-	OffTarUP
fluOnly	HepG2	chr7:65235709..65235733,-	p1@LOC441242	OffTarUP
fluOnly	HepG2	chr1:713985..714054,-	p1@ENST00000428504,p1@uc001abo.2	OffTarUP
fluOnly	HepG2	chr2:219537015..219537064,+	p1@STK36	OffTarUP
fluOnly	HepG2	chr19:49469369..49469381,+	p@chr19:49469369..49469381,+	OffTarUP
fluOnly	HepG2	chr22:28315407..28315499,+	p1@TTC28-AS1	OffTarUP
fluOnly	HepG2	chr20:61584026..61584096,+	p1@SLC17A9	OffTarUP
fluOnly	HepG2	chr8:145115609..145115630,-	p2@OPLAH	OffTarUP
fluOnly	HepG2	chr20:39969420..39969516,+	p1@LPIN3	OffTarUP
fluOnly	HepG2	chr10:65281801..65281889,-	p@chr10:65281801..65281889,-	OffTarUP
fluOnly	HepG2	chr3:133380806..133380856,+	p1@TFP1	OffTarUP
fluOnly	HepG2	chr2:85766280..85766299,+	p1@MAT2A	OffTarUP
fluOnly	HepG2	chrX:73513353..73513414,-	p1@FTX	OffTarUP
fluOnly	HepG2	chr9:116916370..116916385,+	p@chr9:116916370..116916385,+	OffTarUP
fluOnly	HepG2	chr6:43739379..43739416,-	p@chr6:43739379..43739416,-	OffTarUP
fluOnly	HepG2	chr19:44809143..44809187,-	p1@ZNF235	OffTarUP
fluOnly	HepG2	chr5:150284532..150284549,-	p1@ZNF300	OffTarUP
fluOnly	HepG2	chr1:45274177..45274242,+	p1@BTBD19	OffTarUP
fluOnly	HepG2	chr4:6675564..6675580,-	p2@ENST00000515205	OffTarUP
fluOnly	HepG2	chr20:32580881..32580913,-	p1@ENST00000432859	OffTarUP
fluOnly	HepG2	chr2:232826412..232826449,+	p1@DIS3L2	OffTarUP
fluOnly	HepG2	chr11:118272314..118272327,+	p1@ATP5L	OffTarUP
fluOnly	HepG2	chr7:28637859..28637875,+	p@chr7:28637859..28637875,+	OffTarUP
fluOnly	HepG2	chr19:39936107..39936148,-	p@chr19:39936107..39936148,-	OffTarUP
fluOnly	HepG2	chr17:8534057..8534062,-	p6@MYH10	OffTarUP
fluOnly	HepG2	chr1:245133606..245133639,+	p4@EFCAB2	OffTarUP
fluOnly	HepG2	chr17:46018744..46018768,-	p1@ENST00000433001	OffTarUP
fluOnly	HepG2	chr2:7057536..7057613,+	p1@RNF144A	OffTarUP
fluOnly	HepG2	chrM:11515..11544,+	p1@Y17180	OffTarUP
fluOnly	HepG2	chr17:16342343..16342358,+	p1@C17orf76-AS1	OffTarUP
fluOnly	HepG2	chr3:196230518..196230539,-	p3@RNF168	OffTarUP
fluOnly	HepG2	chr12:31226783..31226834,+	p1@DDX11	OffTarUP
fluOnly	HepG2	chr1:201368430..201368460,-	p1@LAD1	OffTarUP
fluOnly	HepG2	chr2:118771701..118771727,-	p2@CCDC93	OffTarUP
fluOnly	HepG2	chr7:1015198..1015218,-	p2@COX19	OffTarUP
fluOnly	HepG2	chr19:13858701..13858753,+	p1@CCDC130	OffTarUP
fluOnly	HepG2	chrM:931..961,+	p@chrM:931..961,+	OffTarUP
fluOnly	HepG2	chr1:20915409..20915492,+	p2@CDA	OffTarUP
fluOnly	HepG2	chr17:80250634..80250653,-	p1@ENST00000499745,p1@uc002kek.1	OffTarUP
fluOnly	HepG2	chr11:8704167..8704224,-	p@chr11:8704167..8704224,-	OffTarUP
fluOnly	HepG2	chr11:289110..289139,+	p1@ATHL1	OffTarUP
fluOnly	HepG2	chr20:25604744..25604807,+	p1@ENST00000428254	OffTarUP
fluOnly	HepG2	chr7:73038867..73038878,-	p2@MLXIPL	OffTarUP
fluOnly	HepG2	chr7:64498724..64498755,+	p1@CCT6P3	OffTarUP
fluOnly	HepG2	chr1:156616442..156616457,-	p@chr1:156616442..156616457,-	OffTarUP
fluOnly	HepG2	chr10:135171510..135171544,-	p1@C10orf125	OffTarUP
fluOnly	HepG2	chrM:14291..14311,+	p5@uc004coy.2	OffTarUP
fluOnly	HepG2	chr1:1655723..1655803,-	p1@CDK11A,p1@CDK11B	OffTarUP
fluOnly	HepG2	chr1:26758849..26758899,+	p2@DHDDS	OffTarUP
fluOnly	HepG2	chr22:30819866..30819915,-	p@chr22:30819866..30819915,-	OffTarUP
fluOnly	HepG2	chr10:1102721..1102805,+	p2@WDR37	OffTarUP
fluOnly	HepG2	chr9:107666048..107666061,-	p7@ABCA1	OffTarUP
fluOnly	HepG2	chrM:389..415,-	p1@uc004coq.3	OffTarUP
fluOnly	HepG2	chr12:58138800..58138860,+	p1@TSPAN31	OffTarUP
fluOnly	HepG2	chr16:3493645..3493732,+	p4@NAA60	OffTarUP
fluOnly	HepG2	chr6:31153883..31153900,-	p@chr6:31153883..31153900,-	OffTarUP
fluOnly	HepG2	chr16:740354..740416,-	p1@WDR24	OffTarUP
fluOnly	HepG2	chr15:64752927..64752950,+	p3@ZNF609	OffTarUP
fluOnly	HepG2	chr20:37063946..37064029,-	p1@LOC388796	OffTarUP
fluOnly	HepG2	chr3:101405675..101405733,+	p@chr3:101405675..101405733,+	OffTarUP
fluOnly	HepG2	chr5:172198190..172198206,-	p1@DUSP1	OffTarUP
fluOnly	HepG2	chr2:178257401..178257432,-	p4@NFE2L2	OffTarUP
fluOnly	HepG2	chr2:73612858..73612905,+	p3@ALMS1	OffTarUP
fluOnly	HepG2	chrM:14837..14856,+	p1@BC005845	OffTarUP
fluOnly	HepG2	chr5:104728663..104728677,-	p1@ENST00000503650	OffTarUP
fluOnly	HepG2	chr6:111804612..111804649,-	p4@REV3L	OffTarUP
fluOnly	HepG2	chr10:93683519..93683594,+	p1@BTAF1	OffTarUP
fluOnly	HepG2	chr5:131705291..131705362,-	p1@ENST00000457998	OffTarUP
fluOnly	HepG2	chrM:4960..4989,+	p1@AF275801	OffTarUP
fluOnly	HepG2	chr19:53836985..53837024,+	p1@ZNF845	OffTarUP
fluOnly	HepG2	chr4:178231020..178231036,+	p1@NEIL3	OffTarUP
fluOnly	HepG2	chr16:67562702..67562791,+	p1@FAM65A	OffTarUP
fluOnly	HepG2	chr19:2476116..2476132,+	p1@GADD45B	OffTarUP
fluOnly	HepG2	chr22:19159191..19159242,+	p1@LOC100652736	OffTarUP
fluOnly	HepG2	chrM:7898..7909,+	p9@uc004cou.3	OffTarUP
fluOnly	HepG2	chr10:101542415..101542428,+	p4@ABCC2	OffTarUP
fluOnly	HepG2	chr1:1243392..1243403,-	p4@ACAP3	OffTarUP
fluOnly	HepG2	chr15:63796569..63796595,-	p@chr15:63796569..63796595,-	OffTarUP
fluOnly	HepG2	chr8:182424..182462,+	p1@ZNF596	OffTarUP
fluOnly	HepG2	chr9:37592532..37592558,-	p2@TOMM5	OffTarUP
fluOnly	HepG2	chr17:34890759..34890778,-	p4@MYO19	OffTarUP
fluOnly	HepG2	chr16:14165160..14165201,+	p3@MKL2	OffTarUP
fluOnly	HepG2	chr22:24373075..24373101,+	p2@LOC391322	OffTarUP
fluOnly	HepG2	chr13:22033368..22033391,-	p2@ZDHHC20	OffTarUP
fluOnly	HepG2	chr5:70751463..70751503,+	p1@BDP1	OffTarUP
fluOnly	HepG2	chr17:27894290..27894311,+	p@chr17:27894290..27894311,+	OffTarUP
fluOnly	HepG2	chr16:10837912..10837958,-	p@chr16:10837912..10837958,-	OffTarUP
fluOnly	HepG2	chr7:99070527..99070542,+	p2@ZNF789	OffTarUP
fluOnly	HepG2	chr3:187463179..187463201,-	p2@BCL6	OffTarUP
fluOnly	HepG2	chr19:48281989..48282000,+	p3@SEPW1	OffTarUP
fluOnly	HepG2	chr20:33762719..33762740,-	p@chr20:33762719..33762740,-	OffTarUP
fluOnly	HepG2	chr6:4021554..4021656,+	p1@PRPF4B	OffTarUP
fluOnly	HepG2	chr6:24765751..24765757,-	p@chr6:24765751..24765757,-	OffTarUP
fluOnly	HepG2	chr17:80408569..80408657,-	p1@C17orf62	OffTarUP
fluOnly	HepG2	chr16:8715536..8715572,+	p1@METTL22	OffTarUP
fluOnly	HepG2	chr9:131418930..131418943,-	p2@WDR34	OffTarUP
fluOnly	HepG2	chr12:569091..569155,+	p1@B4GALNT3	OffTarUP
fluOnly	HepG2	chr17:79372968..79373023,+	p@chr17:79372968..79373023,+	OffTarUP
fluOnly	HepG2	chr16:30645863..30645885,+	p@chr16:30645863..30645885,+	OffTarUP
fluOnly	HepG2	chr1:91966384..91966454,+	p1@CDC7	OffTarUP
fluOnly	HepG2	chr9:139257804..139257846,+	p@chr9:139257804..139257846,+	OffTarUP
fluOnly	HepG2	chr16:87351092..87351137,+	p@chr16:87351092..87351137,+	OffTarUP
fluOnly	HepG2	chr13:73302047..73302073,+	p1@BORA	OffTarUP
fluOnly	HepG2	chr12:133147970..133148014,+	p4@FBRSL1	OffTarUP
fluOnly	HepG2	chr20:32580924..32580947,-	p2@ENST00000432859	OffTarUP
fluOnly	HepG2	chr21:34697083..34697182,-	p@chr21:34697083..34697182,-	OffTarUP
fluOnly	HepG2	chr12:132434439..132434555,+	p1@EP400	OffTarUP
fluOnly	HepG2	chr13:27998831..27998851,+	p2@GTF3A	OffTarUP
fluOnly	HepG2	chr19:17445653..17445673,-	p3@ANO8	OffTarUP
fluOnly	HepG2	chr2:70313796..70313812,-	p8@PCBP1-AS1	OffTarUP
fluOnly	HepG2	chr10:123687659..123687726,+	p1@ENST00000437593	OffTarUP
fluOnly	HepG2	chr18:3594428..3594466,+	p2@FLJ35776	OffTarUP
fluOnly	HepG2	chrM:12515..12538,+	p11@uc004cox.3	OffTarUP
fluOnly	HepG2	chr9:139694828..139694859,+	p3@C9orf86	OffTarUP
fluOnly	HepG2	chr16:29973433..29973487,+	p2@TMEM219	OffTarUP
fluOnly	HepG2	chr1:36396313..36396356,+	p3@EIF2C3	OffTarUP
fluOnly	HepG2	chr7:112090503..112090524,+	p1@IFRD1	OffTarUP
fluOnly	HepG2	chr2:233740519..233740548,+	p1@C2orf82	OffTarUP
fluOnly	HepG2	chr11:62623340..62623364,-	p1@SNHG1	OffTarUP
fluOnly	HepG2	chr8:12611679..12611727,+	p@chr8:12611679..12611727,+	OffTarUP
fluOnly	HepG2	chr17:64188177..64188240,-	p1@CEP112	OffTarUP
fluOnly	HepG2	chr16:2802008..2802038,+	p48@SRRM2	OffTarUP
fluOnly	HepG2	chr12:16500599..16500618,+	p2@MGST1	OffTarUP
fluOnly	HepG2	chr12:56109810..56109869,+	p1@BLOC1S1	OffTarUP
fluOnly	HepG2	chr6:31939900..31939944,-	p3@DOM3Z	OffTarUP
fluOnly	HepG2	chr13:37573432..37573502,-	p1@ALG5	OffTarUP
fluOnly	HepG2	chr5:140019004..140019068,+	p1@TMCO6	OffTarUP
fluOnly	HepG2	chr12:56552128..56552162,+	p1@MYL6	OffTarUP
fluOnly	HepG2	chr17:80170691..80170764,-	p1@CCDC57	OffTarUP
fluOnly	HepG2	chr14:103995546..103995575,+	p2@TRMT61A	OffTarUP
fluOnly	HepG2	chr11:111170019..111170049,+	p1@C11orf93	OffTarUP
fluOnly	HepG2	chr5:145826904..145826915,+	p2@TCERG1	OffTarUP
fluOnly	HepG2	chr15:85523687..85523747,+	p2@PDE8A	OffTarUP
fluOnly	HepG2	chr12:120933878..120933899,+	p2@DYNLL1	OffTarUP
fluOnly	HepG2	chr1:208000214..208000242,-	p@chr1:208000214..208000242,-	OffTarUP
fluOnly	HepG2	chr20:61569227..61569287,-	p2@DIDO1	OffTarUP
fluOnly	HepG2	chr17:2240775..2240812,+	p1@SGSM2	OffTarUP
fluOnly	HepG2	chr1:110306531..110306553,-	p1@EPS8L3	OffTarUP
fluOnly	HepG2	chr21:47649119..47649150,+	p1@MCM3AP-AS1	OffTarUP
fluOnly	HepG2	chr19:19144289..19144352,-	p1@SUGP2	OffTarUP
fluOnly	HepG2	chr12:57881876..57881891,+	p2@MARS	OffTarUP
fluOnly	HepG2	chr5:38845812..38845882,-	p1@ENST00000513480,p1@uc003jlk.1	OffTarUP
fluOnly	HepG2	chr6:117002339..117002400,+	p1@KPNA5	OffTarUP
fluOnly	HepG2	chr3:123680047..123680112,-	p1@CCDC14	OffTarUP
fluOnly	HepG2	chrM:12331..12348,+	p1@uc004cox.3	OffTarUP
fluOnly	HepG2	chr17:77070904..77070908,+	p2@ENGASE	OffTarUP
fluOnly	HepG2	chr1:234509077..234509177,-	p1@ENST00000451795	OffTarUP
fluOnly	HepG2	chr9:139294614..139294633,-	p3@SNAPC4	OffTarUP
fluOnly	HepG2	chr1:19536772..19536783,-	p2@UBR4	OffTarUP
fluOnly	HepG2	chr2:233415247..233415320,-	p1@TIGD1	OffTarUP
fluOnly	HepG2	chrM:9594..9630,+	p4@BC023992	OffTarUP
fluOnly	HepG2	chr19:10687983..10687998,-	p@chr19:10687983..10687998,-	OffTarUP
fluOnly	HepG2	chr11:118492055..118492183,+	p2@PHLDB1	OffTarUP
fluOnly	HepG2	chr21:45196445..45196489,-	p3@CSTB	OffTarUP
fluOnly	HepG2	chr7:75157395..75157461,-	p1@PMS2P3	OffTarUP
fluOnly	HepG2	chr17:1389027..1389094,-	p1@MYO1C	OffTarUP
fluOnly	HepG2	chr12:69198683..69198711,+	p@chr12:69198683..69198711,+	OffTarUP
fluOnly	HepG2	chr7:66309972..66310041,+	p@chr7:66309972..66310041,+	OffTarUP
fluOnly	HepG2	chr19:4066803..4066886,-	p1@ZBTB7A	OffTarUP
fluOnly	HepG2	chr17:33446826..33446899,-	p1@RAD51D	OffTarUP
fluOnly	HepG2	chr21:15399747..15399772,+	p1@ENST00000448463	OffTarUP
fluOnly	HepG2	chr17:8079648..8079737,-	p1@TMEM107	OffTarUP
fluOnly	HepG2	chr16:3661778..3661815,+	p@chr16:3661778..3661815,+	OffTarUP
fluOnly	HepG2	chr7:155437075..155437113,-	p1@ENST00000401694,p1@ENST00000469539,p1@ENST00000474963,p1@uc003wmd.1	OffTarUP
fluOnly	HepG2	chr11:18343800..18343869,+	p3@GTF2H1	OffTarUP
fluOnly	HepG2	chrX:106449656..106449675,-	p1@NUP62CL	OffTarUP
fluOnly	HepG2	chr6:111804117..111804185,-	p6@REV3L	OffTarUP
fluOnly	HepG2	chr5:892880..892949,-	p1@BRD9	OffTarUP
fluOnly	HepG2	chr19:5680231..5680277,-	p@chr19:5680231..5680277,-	OffTarUP
fluOnly	HepG2	chr15:76629123..76629151,+	p1@ISL2	OffTarUP
fluOnly	HepG2	chr16:28565504..28565516,-	p@chr16:28565504..28565516,-	OffTarUP
fluOnly	HepG2	chr6:31671058..31671142,-	p1@ABHD16A	OffTarUP
fluOnly	HepG2	chr5:179125566..179125638,-	p@chr5:179125566..179125638,-	OffTarUP
fluOnly	HepG2	chr20:1099079..1099140,-	p@chr20:1099079..1099140,-	OffTarUP
fluOnly	HepG2	chrM:4876..4946,+	p2@AF275801	OffTarUP
fluOnly	HepG2	chr16:27214802..27214834,+	p2@JMJD5	OffTarUP
fluOnly	HepG2	chr1:61547894..61547968,+	p2@NFIA	OffTarUP
fluOnly	HepG2	chr17:73663245..73663282,-	p1@RECQL5	OffTarUP
fluOnly	HepG2	chr16:2034649..2034664,+	p11@GFER	OffTarUP
fluOnly	HepG2	chr3:16306399..16306429,-	p2@DPH3	OffTarUP
fluOnly	HepG2	chr1:43855560..43855613,+	p1@ENST00000357658	OffTarUP
fluOnly	HepG2	chr16:3661720..3661772,+	p@chr16:3661720..3661772,+	OffTarUP
fluOnly	HepG2	chr7:30518304..30518386,-	p1@NOD1	OffTarUP
fluOnly	HepG2	chr16:15248614..15248656,-	p1@PKD1P6	OffTarUP
fluOnly	HepG2	chr1:213031418..213031449,-	p1@FLVCR1-AS1	OffTarUP
fluOnly	HepG2	chr10:103874720..103874723,-	p13@LDB1	OffTarUP
fluOnly	HepG2	chr19:10688000..10688029,-	p@chr19:10688000..10688029,-	OffTarUP
fluOnly	HepG2	chr3:44519131..44519186,-	p1@ZNF445	OffTarUP
fluOnly	HepG2	chr4:3957140..3957174,-	p1@FAM86EP	OffTarUP
fluOnly	HepG2	chr15:90118723..90118753,+	p1@C15orf42	OffTarUP
fluOnly	HepG2	chr11:65190317..65190319,+	p7@NEAT1	OffTarUP
fluOnly	HepG2	chr5:55290739..55290764,-	p2@IL6ST	OffTarUP
fluOnly	HepG2	chr3:9944492..9944558,+	p1@IL17RE	OffTarUP
fluOnly	HepG2	chr2:112641806..112641838,+	p@chr2:112641806..112641838,+	OffTarUP
fluOnly	HepG2	chr7:87505873..87505955,+	p2@DBF4	OffTarUP
fluOnly	HepG2	chr11:65200284..65200319,+	p@chr11:65200284..65200319,+	OffTarUP
fluOnly	HepG2	chr7:154794646..154794686,-	p1@PAXIP1	OffTarUP
fluOnly	HepG2	chr16:50300440..50300485,+	p1@ADCY7	OffTarUP
fluOnly	HepG2	chr17:7338737..7338813,+	p1@TMEM102	OffTarUP
fluOnly	HepG2	chr12:30907862..30907894,-	p1@CAPRIN2	OffTarUP
fluOnly	HepG2	chr8:22022699..22022730,+	p2@BMP1	OffTarUP
fluOnly	HepG2	chr11:61449964..61449980,+	p@chr11:61449964..61449980,+	OffTarUP
fluOnly	HepG2	chr12:56584040..56584086,-	p1@ENST00000553176	OffTarUP
fluOnly	HepG2	chr15:75639372..75639427,+	p1@NEIL1	OffTarUP
fluOnly	HepG2	chr9:131938164..131938215,-	p@chr9:131938164..131938215,-	OffTarUP
fluOnly	HepG2	chr8:17773397..17773420,-	p@chr8:17773397..17773420,-	OffTarUP
fluOnly	HepG2	chrM:6523..6548,+	p2@AK026547	OffTarUP
fluOnly	HepG2	chr10:77169337..77169381,-	p@chr10:77169337..77169381,-	OffTarUP
fluOnly	HepG2	chr3:51976284..51976325,+	p3@PARP3	OffTarUP
fluOnly	HepG2	chr18:11908335..11908354,-	p2@MPPE1	OffTarUP
fluOnly	HepG2	chr6:42847649..42847675,+	p2@RPL7L1	OffTarUP
fluOnly	HepG2	chr9:129677039..129677119,+	p1@RALGPS1	OffTarUP
fluOnly	HepG2	chr12:56211817..56211858,+	p1@ORMDL2	OffTarUP
fluOnly	HepG2	chr21:42688686..42688769,+	p1@FAM3B	OffTarUP
fluOnly	HepG2	chr10:15139176..15139202,+	p2@RPP38	OffTarUP
fluOnly	HepG2	chr4:775596..775613,-	p1@ENST00000507446	OffTarUP
fluOnly	HepG2	chr5:79783715..79783747,-	p2@ENST00000508000	OffTarUP
fluOnly	HepG2	chr18:9914760..9914776,+	p@chr18:9914760..9914776,+	OffTarUP
fluOnly	HepG2	chr7:55434019..55434068,+	p@chr7:55434019..55434068,+	OffTarUP
fluOnly	HepG2	chr1:22778337..22778356,+	p1@ZBTB40	OffTarUP
fluOnly	HepG2	chr5:177659761..177659832,-	p1@AGXT2L2	OffTarUP
fluOnly	HepG2	chr12:4714145..4714156,+	p2@DYRK4	OffTarUP
fluOnly	HepG2	chr16:21531768..21531784,-	p1@SLC7A5P2	OffTarUP
fluOnly	HepG2	chr5:149829294..149829310,-	p1@RPS14	OffTarUP
fluOnly	HepG2	chr4:6675585..6675650,-	p1@ENST00000515205	OffTarUP
fluOnly	HepG2	chr19:21688387..21688432,+	p1@ZNF429	OffTarUP
fluOnly	HepG2	chrM:2616..2628,+	p1@BC009316	OffTarUP
fluOnly	HepG2	chrM:7689..7700,+	p5@uc004cou.3	OffTarUP
fluOnly	HepG2	chr17:78237438..78237452,+	p1@CU691854	OffTarUP
fluOnly	HepG2	chr7:129251459..129251502,-	p1@AK123679	OffTarUP
fluOnly	HepG2	chr6:31125921..31125994,-	p1@CCHCR1	OffTarUP
fluOnly	HepG2	chr9:123837223..123837250,+	p1@CNTRL	OffTarUP
fluOnly	HepG2	chr7:99156107..99156179,-	p2@FAM200A	OffTarUP
fluOnly	HepG2	chr8:99129384..99129407,-	p1@HRSP12	OffTarUP
fluOnly	HepG2	chr22:41809910..41809952,-	p@chr22:41809910..41809952,-	OffTarUP
fluOnly	HepG2	chr19:58071201..58071238,-	p1@ZNF550	OffTarUP
fluOnly	HepG2	chrX:69353284..69353341,+	p2@IGBP1	OffTarUP
fluOnly	HepG2	chr6:33239845..33239859,+	p1@RPS18	OffTarUP
fluOnly	HepG2	chr16:14396089..14396111,+	p@chr16:14396089..14396111,+	OffTarUP
fluOnly	HepG2	chrM:10235..10366,-	p@chrM:10235..10366,-	OffTarUP
fluOnly	HepG2	chr1:148241457..148241473,+	p1@ENST00000384770	OffTarUP
fluOnly	HepG2	chr15:72410176..72410234,-	p3@MYO9A	OffTarUP
fluOnly	HepG2	chr6:143267450..143267509,-	p@chr6:143267450..143267509,-	OffTarUP
fluOnly	HepG2	chr5:43515169..43515229,-	p2@C5orf34	OffTarUP
fluOnly	HepG2	chr1:85155939..85155984,-	p2@SSX2IP	OffTarUP
fluOnly	HepG2	chr17:75084717..75084881,+	p1@LINC00338,p2@SEC14L1	OffTarUP
fluOnly	HepG2	chr1:145507436..145507501,-	p1@ENST00000421764	OffTarUP
fluOnly	HepG2	chr19:39936317..39936336,+	p4@SUPT5H	OffTarUP
fluOnly	HepG2	chrM:3695..3706,+	p2@AK123234	OffTarUP
fluOnly	HepG2	chrM:6425..6434,+	p5@AK026547	OffTarUP
fluOnly	HepG2	chr3:138067492..138067519,+	p2@MRAS	OffTarUP
fluOnly	HepG2	chr22:21336483..21336527,-	p@chr22:21336483..21336527,-	OffTarUP
fluOnly	HepG2	chr11:9482158..9482185,-	p1@LOC644656	OffTarUP
fluOnly	HepG2	chr11:64323396..64323421,+	p1@SLC22A11	OffTarUP
fluOnly	HepG2	chr3:111393501..111393538,+	p2@PLCXD2	OffTarUP
fluOnly	HepG2	chr1:169555665..169555668,-	p5@F5	OffTarUP
fluOnly	HepG2	chr2:113342367..113342397,-	p@chr2:113342367..113342397,-	OffTarUP
fluOnly	HepG2	chr10:127408315..127408326,+	p2@C10orf137	OffTarUP
fluOnly	HepG2	chr6:126307786..126307845,+	p3@TRMT11	OffTarUP
fluOnly	HepG2	chr2:233740492..233740499,+	p5@C2orf82	OffTarUP
fluOnly	HepG2	chr22:38004832..38004891,+	p1@GGA1	OffTarUP
fluOnly	HepG2	chr3:47021149..47021164,+	p5@NBEAL2	OffTarUP
fluOnly	HepG2	chr9:117350009..117350111,+	p1@ATP6V1G1	OffTarUP
fluOnly	HepG2	chr20:3388207..3388236,-	p4@C20orf194	OffTarUP
fluOnly	HepG2	chr17:57696926..57696968,-	p@chr17:57696926..57696968,-	OffTarUP
fluOnly	HepG2	chr1:1334685..1334722,-	p1@CCNL2	OffTarUP
fluOnly	HepG2	chr2:206950781..206950947,-	p1@INO80D	OffTarUP
fluOnly	HepG2	chr10:75490225..75490276,-	p1@AGAP5,p1@BMS1P4	OffTarUP
fluOnly	HepG2	chr16:15528333..15528385,+	p1@C16orf45	OffTarUP
fluOnly	HepG2	chr20:62496376..62496406,-	p@chr20:62496376..62496406,-	OffTarUP
fluOnly	HepG2	chr1:26438289..26438352,+	p1@PDIK1L	OffTarUP
fluOnly	HepG2	chr20:34043085..34043137,+	p2@CEP250	OffTarUP
fluOnly	HepG2	chr17:62223320..62223340,+	p1@SNORD104	OffTarUP
fluOnly	HepG2	chr2:88355276..88355309,-	p1@KRCC1	OffTarUP
fluOnly	HepG2	chr3:134205000..134205098,+	p2@CEP63	OffTarUP
fluOnly	HepG2	chr11:66512168..66512277,+	p1@C11orf80	OffTarUP
fluOnly	HepG2	chr3:49466686..49466764,-	p1@NICN1	OffTarUP
fluOnly	HepG2	chr6:122532780..122532793,+	p1@RNU1-18P	OffTarUP
fluOnly	HepG2	chr11:93394807..93394904,+	p1@KIAA1731	OffTarUP
fluOnly	HepG2	chr8:103251106..103251130,-	p4@RRM2B	OffTarUP
fluOnly	HepG2	chr17:6555108..6555122,+	p4@C17orf100	OffTarUP
fluOnly	HepG2	chr7:99933730..99933763,+	p1@PILRB	OffTarUP
fluOnly	HepG2	chr16:3285119..3285133,-	p2@ZNF200	OffTarUP
fluOnly	HepG2	chr12:133136649..133136682,+	p3@FBRSL1	OffTarUP
fluOnly	HepG2	chr6:30684973..30685033,-	p3@MDC1	OffTarUP
fluOnly	HepG2	chr7:99679311..99679322,-	p3@ZNF3	OffTarUP
fluOnly	HepG2	chr5:40835288..40835292,-	p3@RPL37	OffTarUP
fluOnly	HepG2	chr8:120220561..120220650,+	p1@MAL2	OffTarUP
fluOnly	HepG2	chr9:132597722..132597755,+	p1@USP20	OffTarUP
fluOnly	HepG2	chr2:179278645..179278717,+	p1@ENST00000420672,p1@ENST00000442036,p1@ENST00000450044,p1@ENST00000454488	OffTarUP
fluOnly	HepG2	chr2:239335636..239335715,+	p1@ASB1	OffTarUP
fluOnly	HepG2	chr1:160175201..160175212,+	p4@PEA15	OffTarUP
fluOnly	HepG2	chr6:166796656..166796686,+	p1@BC071615	OffTarUP
fluOnly	HepG2	chr6:109762020..109762096,+	p2@SMPD2	OffTarUP
fluOnly	HepG2	chr15:65592968..65592974,-	p2@PARP16	OffTarUP
fluOnly	HepG2	chr3:42642444..42642491,+	p2@NKTR	OffTarUP
fluOnly	HepG2	chr5:110848253..110848266,-	p4@STARD4	OffTarUP
fluOnly	HepG2	chr22:20850171..20850221,+	p3@MED15	OffTarUP
fluOnly	HepG2	chrM:12608..12692,-	p@chrM:12608..12692,-	OffTarUP
fluOnly	HepG2	chrX:153656790..153656842,-	p1@ENST00000360656,p1@uc004fld.3,p1@uc004fle.3	OffTarUP
fluOnly	HepG2	chr16:22448771..22448786,-	p1@RRN3P3	OffTarUP
fluOnly	HepG2	chr1:147735749..147735753,+	p1@ENST00000363009	OffTarUP
fluOnly	HepG2	chrX:33760127..33760143,+	p1@ENST00000445233	OffTarUP
fluOnly	HepG2	chr12:1100370..1100419,+	p1@ERC1	OffTarUP
fluOnly	HepG2	chr15:41099648..41099683,-	p1@DNAJC17	OffTarUP
fluOnly	HepG2	chr15:40987282..40987311,-	p1@LOC100505648	OffTarUP
fluOnly	HepG2	chr10:30723603..30723627,+	p4@MAP3K8	OffTarUP
fluOnly	HepG2	chr13:51484154..51484216,+	p2@RNASEH2B	OffTarUP
fluOnly	HepG2	chrM:2716..2771,+	p1@AB462505	OffTarUP
fluOnly	HepG2	chr17:4167244..4167281,-	p1@ANKFY1	OffTarUP
fluOnly	HepG2	chr20:2633269..2633287,+	p1@NOP56	OffTarUP
fluOnly	HepG2	chr12:120426991..120427060,+	p@chr12:120426991..120427060,+	OffTarUP
fluOnly	HepG2	chr16:28834303..28834467,+	p1@ATXN2L	OffTarUP
fluOnly	HepG2	chr12:57914286..57914304,-	p1@DDIT3	OffTarUP
fluOnly	HepG2	chr19:11373176..11373209,-	p1@DOCK6	OffTarUP
fluOnly	HepG2	chr1:45805670..45805715,-	p3@MUTYH	OffTarUP
fluOnly	HepG2	chr1:205419076..205419103,-	p1@LEMD1	OffTarUP
fluOnly	HepG2	chr7:97881654..97881689,+	p4@BRI3	OffTarUP
fluOnly	HepG2	chr6:86388438..86388458,-	p1@SNHG5	OffTarUP
fluOnly	HepG2	chr17:56409871..56409890,-	p1@AX721088	OffTarUP
fluOnly	HepG2	chr4:668108..668127,-	p2@ATP5I	OffTarUP
fluOnly	HepG2	chr11:46403617..46403626,+	p12@MDK	OffTarUP
fluOnly	HepG2	chr7:150782945..150782967,+	p6@AGAP3	OffTarUP
fluOnly	HepG2	chr12:122502212..122502262,+	p1@ENST00000423999	OffTarUP
fluOnly	HepG2	chr1:25573937..25573953,-	p1@C1orf63	OffTarUP
fluOnly	HepG2	chrM:6998..7029,+	p2@BC018860	OffTarUP
fluOnly	HepG2	chr2:71357351..71357396,-	p1@MCEE	OffTarUP
fluOnly	HepG2	chrM:12414..12428,+	p6@uc004cox.3	OffTarUP
fluOnly	HepG2	chr22:20118791..20118836,+	p2@ZDHHC8	OffTarUP
fluOnly	HepG2	chr2:239148671..239148686,-	p1@HES6	OffTarUP
fluOnly	HepG2	chr2:232571682..232571741,-	p1@uc002vsa.2	OffTarUP
fluOnly	HepG2	chr4:668087..668106,-	p3@ATP5I	OffTarUP
fluOnly	HepG2	chrM:8906..8931,+	p5@uc011mfi.1	OffTarUP
fluOnly	HepG2	chr11:76839283..76839302,+	p1@MYO7A	OffTarUP
fluOnly	HepG2	chr2:17935147..17935182,+	p3@GEN1	OffTarUP
fluOnly	HepG2	chrM:2028..2040,+	p6@uc004cos.3	OffTarUP
fluOnly	HepG2	chr1:226070016..226070087,-	p1@TMEM63A	OffTarUP
fluOnly	HepG2	chr5:159894864..159894881,+	p5@uc003lyl.3	OffTarUP
fluOnly	HepG2	chr3:42623591..42623637,+	p@chr3:42623591..42623637,+	OffTarUP
fluOnly	HepG2	chr3:100053542..100053611,+	p1@NIT2	OffTarUP
fluOnly	HepG2	chr6:3000119..3000136,+	p2@NQO2	OffTarUP
fluOnly	HepG2	chr12:56512026..56512064,+	p1@ZC3H10,p2@ESYT1	OffTarUP
fluOnly	HepG2	chr19:36545781..36545828,+	p1@WDR62	OffTarUP
fluOnly	HepG2	chr7:157483536..157483558,-	p@chr7:157483536..157483558,-	OffTarUP
fluOnly	HepG2	chr16:58718638..58718689,-	p1@SLC38A7	OffTarUP
fluOnly	HepG2	chr9:20684275..20684290,+	p@chr9:20684275..20684290,+	OffTarUP
fluOnly	HepG2	chr8:81398849..81398916,-	p@chr8:81398849..81398916,-	OffTarUP
fluOnly	HepG2	chr11:65265141..65265306,+	p4@MALAT1	OffTarUP
fluOnly	HepG2	chr19:36706055..36706074,+	p3@ZNF146	OffTarUP
fluOnly	HepG2	chr3:37034595..37034613,-	p2@EPM2AIP1	OffTarUP
fluOnly	HepG2	chr20:60962000..60962060,-	p1@AK057740	OffTarUP
fluOnly	HepG2	chr2:73964447..73964495,-	p1@TPRKB	OffTarUP
fluOnly	HepG2	chr14:37641302..37641348,+	p1@uc001wua.2	OffTarUP
fluOnly	HepG2	chrM:11250..11434,-	p@chrM:11250..11434,-	OffTarUP
fluOnly	HepG2	chr11:62389449..62389465,-	p1@B3GAT3	OffTarUP
fluOnly	HepG2	chr19:58071166..58071189,-	p2@ZNF550	OffTarUP
fluOnly	HepG2	chr16:74402036..74402064,-	p1@ENST00000429810	OffTarUP
fluOnly	HepG2	chr11:31531115..31531126,-	p2@IMMP1L	OffTarUP
fluOnly	HepG2	chr17:66597484..66597491,-	p8@FAM20A	OffTarUP
fluOnly	HepG2	chr12:122885113..122885159,-	p@chr12:122885113..122885159,-	OffTarUP
fluOnly	HepG2	chr19:18133188..18133248,+	p@chr19:18133188..18133248,+	OffTarUP
fluOnly	HepG2	chr1:201979743..201979762,+	p1@ELF3	OffTarUP
fluOnly	HepG2	chr7:77045617..77045737,-	p1@PION	OffTarUP
fluOnly	HepG2	chr17:7476136..7476151,+	p1@EIF4A1	OffTarUP
fluOnly	HepG2	chr12:133706820..133706881,-	p1@ZNF891	OffTarUP
fluOnly	HepG2	chr1:147994144..147994148,+	p1@ENST00000391154	OffTarUP
fluOnly	HepG2	chr6:46620738..46620755,+	p2@SLC25A27	OffTarUP
fluOnly	HepG2	chr6:138866863..138866887,-	p2@NHSL1	OffTarUP
fluOnly	HepG2	chr16:29817841..29817865,+	p1@MAZ	OffTarUP
fluOnly	HepG2	chrM:14118..14154,+	p@chrM:14118..14154,+	OffTarUP
fluOnly	HepG2	chr22:41842935..41842987,+	p@chr22:41842935..41842987,+	OffTarUP
fluOnly	HepG2	chrM:9226..9255,+	p1@AL359334,p1@L08441	OffTarUP
fluOnly	HepG2	chr7:27162005..27162017,-	p@chr7:27162005..27162017,-	OffTarUP
fluOnly	HepG2	chr7:100239354..100239384,-	p4@TFR2	OffTarUP
fluOnly	HepG2	chr20:34330129..34330195,-	p1@RBM39	OffTarUP
fluOnly	HepG2	chr19:4153613..4153652,+	p1@CREB3L3	OffTarUP
fluOnly	HepG2	chr14:24911905..24911926,-	p4@SDR39U1	OffTarUP
fluOnly	HepG2	chr9:130700080..130700160,-	p1@DPM2	OffTarUP
fluOnly	HepG2	chr16:639215..639289,-	p@chr16:639215..639289,-	OffTarUP
fluOnly	HepG2	chrX:153769446..153769466,+	p6@IKBKG	OffTarUP
fluOnly	HepG2	chr16:90089053..90089107,+	p1@GAS8	OffTarUP
fluOnly	HepG2	chr21:9829562..9829565,+	p@chr21:9829562..9829565,+	OffTarUP
fluOnly	HepG2	chr2:61698434..61698490,+	p@chr2:61698434..61698490,+	OffTarUP
fluOnly	HepG2	chr3:52570730..52570755,+	p2@C3orf78	OffTarUP
fluOnly	HepG2	chr12:133614062..133614117,+	p1@ZNF84	OffTarUP
fluOnly	HepG2	chr13:91999932..91999950,+	p1@MIR17HG	OffTarUP
fluOnly	HepG2	chr1:76251888..76251909,+	p2@RABGGTB	OffTarUP
fluOnly	HepG2	chr11:64008355..64008371,-	p@chr11:64008355..64008371,-	OffTarUP
fluOnly	HepG2	chr9:124132778..124132802,+	p@chr9:124132778..124132802,+	OffTarUP
fluOnly	HepG2	chr19:49999681..49999705,+	p1@RPS11	OffTarUP
fluOnly	HepG2	chr8:79578337..79578360,+	p2@FAM164A	OffTarUP
fluOnly	HepG2	chr5:137879162..137879195,+	p@chr5:137879162..137879195,+	OffTarUP
fluOnly	HepG2	chr9:139742371..139742431,+	p3@PHPT1	OffTarUP
fluOnly	HepG2	chr4:140375321..140375338,+	p3@RAB33B	OffTarUP
fluOnly	HepG2	chrM:14092..14104,-	p@chrM:14092..14104,-	OffTarUP
fluOnly	HepG2	chr11:129149235..129149281,-	p6@ARHGAP32	OffTarUP
fluOnly	HepG2	chr2:128145779..128145837,+	p@chr2:128145779..128145837,+	OffTarUP
fluOnly	HepG2	chr1:3541308..3541355,-	p1@ENST00000435049	OffTarUP
fluOnly	HepG2	chr8:21946725..21946745,+	p3@FAM160B2	OffTarUP
fluOnly	HepG2	chr12:32112375..32112396,+	p1@C12orf35	OffTarUP
fluOnly	HepG2	chrM:16492..16561,-	p@chrM:16492..16561,-	OffTarUP
fluOnly	HepG2	chr15:78833105..78833192,+	p2@PSMA4	OffTarUP
fluOnly	HepG2	chr1:92907491..92907529,-	p@chr1:92907491..92907529,-	OffTarUP
fluOnly	HepG2	chr3:9439516..9439578,+	p2@SETD5	OffTarUP
fluOnly	HepG2	chr1:11072738..11072743,+	p2@TARDBP	OffTarUP
fluOnly	HepG2	chr2:220042825..220042898,-	p2@CNPPD1	OffTarUP
fluOnly	HepG2	chr10:27444268..27444301,+	p1@MASTL	OffTarUP
fluOnly	HepG2	chr14:105233283..105233290,-	p@chr14:105233283..105233290,-	OffTarUP
fluOnly	HepG2	chr9:96928516..96928603,+	p@chr9:96928516..96928603,+	OffTarUP
fluOnly	HepG2	chr5:1594567..1594622,-	p1@SDHAP3	OffTarUP
fluOnly	HepG2	chr6:33679452..33679528,-	p1@C6orf125	OffTarUP
fluOnly	HepG2	chr3:9932348..9932359,+	p4@JAGN1	OffTarUP
fluOnly	HepG2	chr19:23578226..23578285,-	p1@ZNF91	OffTarUP
fluOnly	HepG2	chr16:29911864..29911967,+	p1@ASPHD1	OffTarUP
fluOnly	HepG2	chr19:58331123..58331130,+	p6@ZNF587	OffTarUP
fluOnly	HepG2	chr4:1242132..1242173,-	p@chr4:1242132..1242173,-	OffTarUP
fluOnly	HepG2	chr7:1499097..1499114,-	p1@MICALL2	OffTarUP
fluOnly	HepG2	chr19:6604094..6604121,-	p@chr19:6604094..6604121,-	OffTarUP
fluOnly	HepG2	chr7:1609694..1609760,+	p1@KIAA1908	OffTarUP
fluOnly	HepG2	chr8:95961759..95961807,+	p1@ENST00000523905	OffTarUP
fluOnly	HepG2	chr13:50656108..50656164,-	p2@DLEU2	OffTarUP
fluOnly	HepG2	chr19:18228778..18228874,+	p@chr19:18228778..18228874,+	OffTarUP
fluOnly	HepG2	chr1:156542328..156542364,-	p1@IQGAP3	OffTarUP
fluOnly	HepG2	chr17:76124861..76124864,-	p16@TMC6	OffTarUP
fluOnly	HepG2	chr4:109541772..109541801,+	p3@RPL34	OffTarUP
fluOnly	HepG2	chr12:105478218..105478244,-	p1@ALDH1L2	OffTarUP
fluOnly	HepG2	chr20:361369..361383,+	p7@TRIB3	OffTarUP
fluOnly	HepG2	chr9:100396030..100396055,+	p3@NCBP1	OffTarUP
fluOnly	HepG2	chr13:38924353..38924416,-	p@chr13:38924353..38924416,-	OffTarUP
fluOnly	HepG2	chr21:9830148..9830152,+	p@chr21:9830148..9830152,+	OffTarUP
fluOnly	HepG2	chr19:53073532..53073551,+	p1@ZNF701	OffTarUP
fluOnly	HepG2	chr16:14724131..14724142,-	p2@PARN	OffTarUP
fluOnly	HepG2	chr16:58718617..58718634,-	p2@SLC38A7	OffTarUP
fluOnly	HepG2	chr8:21946651..21946678,+	p2@FAM160B2	OffTarUP
fluOnly	HepG2	chr3:51422421..51422483,-	p@chr3:51422421..51422483,-	OffTarUP
fluOnly	HepG2	chrX:153686614..153686629,+	p1@PLXNA3	OffTarUP
fluOnly	HepG2	chr11:70244451..70244505,-	p1@ENST00000530690	OffTarUP
fluOnly	HepG2	chr10:14996070..14996102,-	p2@DCLRE1C	OffTarUP
fluOnly	HepG2	chr17:48712206..48712285,+	p1@ABCC3	OffTarUP
fluOnly	HepG2	chr10:17659325..17659355,-	p1@PTPLA	OffTarUP
fluOnly	HepG2	chr4:139163558..139163582,-	p3@SLC7A11	OffTarUP
fluOnly	HepG2	chr15:93425562..93425577,-	p@chr15:93425562..93425577,-	OffTarUP
fluOnly	HepG2	chr20:36661826..36661870,-	p1@TTI1	OffTarUP
fluOnly	HepG2	chr17:1733076..1733108,-	p2@SMYD4	OffTarUP
fluOnly	HepG2	chr9:139268068..139268129,-	p1@CARD9	OffTarUP
fluOnly	HepG2	chr13:25875786..25875808,+	p2@NUPL1	OffTarUP
fluOnly	HepG2	chr3:42003479..42003612,-	p1@ULK4	OffTarUP
fluOnly	HepG2	chr7:66093851..66093880,+	p5@KCTD7,p8@RABGEF1	OffTarUP
fluOnly	HepG2	chr14:24685160..24685201,-	p2@CHMP4A,p2@MDP1	OffTarUP
fluOnly	HepG2	chr1:23857698..23857733,-	p1@E2F2	OffTarUP
fluOnly	HepG2	chr7:123389240..123389301,+	p1@uc003vla.2	OffTarUP
fluOnly	HepG2	chr6:111804341..111804383,-	p1@REV3L	OffTarUP
fluOnly	HepG2	chrX:19002207..19002239,-	p1@PHKA2	OffTarUP
fluOnly	HepG2	chr7:66767633..66767687,+	p1@STAG3L4	OffTarUP
fluOnly	HepG2	chr10:124134155..124134196,+	p2@PLEKHA1	OffTarUP
fluOnly	HepG2	chr12:121790187..121790201,-	p2@ANAPC5	OffTarUP
fluOnly	HepG2	chr20:30161211..30161228,+	p@chr20:30161211..30161228,+	OffTarUP
fluOnly	HepG2	chrM:11324..11335,+	p4@Y17178	OffTarUP
fluOnly	HepG2	chr12:6938823..6938858,-	p@chr12:6938823..6938858,-	OffTarUP
fluOnly	HepG2	chr14:54976603..54976676,+	p1@CGRRF1	OffTarUP
fluOnly	HepG2	chrM:13640..13698,-	p@chrM:13640..13698,-	OffTarUP
fluOnly	HepG2	chr12:82752565..82752579,-	p3@CCDC59	OffTarUP
fluOnly	HepG2	chr19:13227534..13227570,-	p1@TRMT1	OffTarUP
fluOnly	HepG2	chr17:15902951..15903000,-	p1@ZSWIM7	OffTarUP
fluOnly	HepG2	chr19:7701985..7702038,+	p1@STXBP2	OffTarUP
fluOnly	HepG2	chr3:123680217..123680235,-	p2@CCDC14	OffTarUP
fluOnly	HepG2	chr11:74457229..74457239,-	p1@ENST00000428553	OffTarUP
fluOnly	HepG2	chr7:73133959..73134022,-	p1@STX1A	OffTarUP
fluOnly	HepG2	chr1:27668505..27668582,+	p1@SYTL1	OffTarUP
fluOnly	HepG2	chr9:139683392..139683395,-	p@chr9:139683392..139683395,-	OffTarUP
fluOnly	HepG2	chr12:8380265..8380280,+	p1@ALG1L2	OffTarUP
fluOnly	HepG2	chr1:154947126..154947147,+	p2@CKS1B	OffTarUP
fluOnly	HepG2	chr14:23771599..23771655,-	p3@PPP1R3E	OffTarUP
fluOnly	HepG2	chr20:61557821..61557881,-	p1@DIDO1	OffTarUP
fluOnly	HepG2	chr19:49631859..49631871,+	p7@PPFIA3	OffTarUP
fluOnly	HepG2	chr19:51307844..51307859,-	p1@C19orf48	OffTarUP
fluOnly	HepG2	chr9:139743213..139743252,+	p6@PHPT1	OffTarUP
fluOnly	HepG2	chr10:6130946..6130960,+	p2@RBM17	OffTarUP
fluOnly	HepG2	chr12:53399896..53399931,-	p@chr12:53399896..53399931,-	OffTarUP
fluOnly	HepG2	chr5:90679111..90679143,-	p1@ARRDC3	OffTarUP
fluOnly	HepG2	chr1:202311079..202311086,-	p3@UBE2T	OffTarUP
fluOnly	HepG2	chr6:26158115..26158120,-	p@chr6:26158115..26158120,-	OffTarUP
fluOnly	HepG2	chr2:27440283..27440327,+	p2@CAD	OffTarUP
fluOnly	HepG2	chr17:79212825..79212865,-	p1@C17orf56	OffTarUP
fluOnly	HepG2	chr15:45694380..45694430,-	p2@GATM	OffTarUP
fluOnly	HepG2	chr10:123872391..123872432,+	p2@TACC2	OffTarUP
fluOnly	HepG2	chr1:26560649..26560675,+	p2@CEP85	OffTarUP
fluOnly	HepG2	chr1:52831796..52831882,-	p1@CC2D1B	OffTarUP
fluOnly	HepG2	chr2:113239710..113239753,+	p1@TTL	OffTarUP
fluOnly	HepG2	chrM:14253..14274,+	p3@uc004coy.2	OffTarUP
fluOnly	HepG2	chr2:54785587..54785598,+	p11@SPTBN1	OffTarUP
fluOnly	HepG2	chr20:62587794..62587805,-	p2@UCKL1	OffTarUP
fluOnly	HepG2	chr20:271009..271088,-	p1@C20orf96	OffTarUP
fluOnly	HepG2	chr16:2015050..2015075,+	p2@SNHG9	OffTarUP
fluOnly	HepG2	chr19:7968387..7968418,-	p1@ENST00000539278	OffTarUP
fluOnly	HepG2	chr6:24667368..24667379,+	p4@ACOT13	OffTarUP
fluOnly	HepG2	chr9:35756755..35756803,+	p@chr9:35756755..35756803,+	OffTarUP
fluOnly	HepG2	chr2:27805663..27805672,-	p@chr2:27805663..27805672,-	OffTarUP
fluOnly	HepG2	chr5:176943936..176943943,-	p2@DDX41	OffTarUP
fluOnly	HepG2	chr9:139694777..139694789,+	p2@KIAA1984	OffTarUP
fluOnly	HepG2	chr2:85765082..85765099,+	p@chr2:85765082..85765099,+	OffTarUP
fluOnly	HepG2	chr17:77023723..77023742,-	p1@LOC100507410	OffTarUP
fluOnly	HepG2	chr20:50384864..50384943,-	p1@ATP9A	OffTarUP
fluOnly	HepG2	chr6:30585009..30585028,-	p1@PPP1R10	OffTarUP
fluOnly	HepG2	chr12:44152740..44152815,+	p1@IRAK4	OffTarUP
fluOnly	HepG2	chr3:132441209..132441286,-	p1@NPHP3	OffTarUP
fluOnly	HepG2	chr8:141645693..141645783,-	p1@EIF2C2	OffTarUP
fluOnly	HepG2	chr1:36771946..36771979,+	p2@SH3D21	OffTarUP
fluOnly	HepG2	chr12:121418761..121418776,-	p3@HNF1A-AS1	OffTarUP
fluOnly	HepG2	chr12:49961990..49962011,+	p3@PRPF40B	OffTarUP
fluOnly	HepG2	chr11:111798032..111798047,+	p5@DIXDC1	OffTarUP
fluOnly	HepG2	chr1:202311054..202311071,-	p1@UBE2T	OffTarUP
fluOnly	HepG2	chr16:619931..620004,+	p1@PIGQ	OffTarUP
fluOnly	HepG2	chr20:39969519..39969596,+	p2@LPIN3	OffTarUP
fluOnly	HepG2	chr3:184096078..184096111,+	p@chr3:184096078..184096111,+	OffTarUP
fluOnly	HepG2	chrX:102024075..102024141,+	p1@LOC100287765	OffTarUP
fluOnly	HepG2	chr16:28565230..28565257,+	p1@CCDC101	OffTarUP
fluOnly	HepG2	chr11:95523500..95523580,-	p2@FAM76B	OffTarUP
fluOnly	HepG2	chr16:2802442..2802471,+	p5@SRRM2	OffTarUP
fluOnly	HepG2	chr20:43538744..43538755,+	p3@PABPC1L	OffTarUP
fluOnly	HepG2	chrM:11272..11283,+	p2@Y17178	OffTarUP
fluOnly	HepG2	chr3:122044084..122044106,+	p1@CSTA	OffTarUP
fluOnly	HepG2	chr1:70687083..70687108,+	p4@SRSF11	OffTarUP
fluOnly	HepG2	chr1:229406746..229406799,-	p1@ENST00000429227,p1@ENST00000436334	OffTarUP
fluOnly	HepG2	chr2:24307635..24307660,-	p1@TP53I3	OffTarUP
fluOnly	HepG2	chr22:50689640..50689700,-	p1@HDAC10	OffTarUP
fluOnly	HepG2	chr12:31881948..31881965,-	p1@AMN1	OffTarUP
fluOnly	HepG2	chrM:3226..3246,+	p1@AK074482	OffTarUP
fluOnly	HepG2	chrM:8036..8063,+	p8@uc004cou.3	OffTarUP
fluOnly	HepG2	chr1:249153268..249153298,-	p1@ZNF692	OffTarUP
fluOnly	HepG2	chr9:131038214..131038250,-	p1@GOLGA2	OffTarUP
fluOnly	HepG2	chr5:177659342..177659420,-	p3@AGXT2L2	OffTarUP
fluOnly	HepG2	chr3:121264813..121264846,-	p1@POLQ	OffTarUP
fluOnly	HepG2	chr6:127664540..127664617,+	p1@AK055024	OffTarUP
fluOnly	HepG2	chr3:52001396..52001425,-	p4@PCBP4	OffTarUP
fluOnly	HepG2	chr12:27485823..27485868,+	p2@ARNTL2	OffTarUP
fluOnly	HepG2	chr9:130159471..130159502,+	p2@SLC2A8	OffTarUP
fluOnly	HepG2	chr19:48673552..48673578,-	p2@LIG1	OffTarUP
fluOnly	HepG2	chr20:46130672..46130686,+	p2@NCOA3	OffTarUP
fluOnly	HepG2	chr12:57028772..57028859,-	p@chr12:57028772..57028859,-	OffTarUP
fluOnly	HepG2	chr6:160147925..160148006,-	p6@SOD2	OffTarUP
fluOnly	HepG2	chr20:52824611..52824642,+	p1@PFDN4	OffTarUP
fluOnly	HepG2	chr1:205600919..205600982,-	p3@ELK4	OffTarUP
fluOnly	HepG2	chr1:3689325..3689369,+	p2@LOC388588	OffTarUP
fluOnly	HepG2	chr19:49956885..49956905,+	p2@ALDH16A1	OffTarUP
fluOnly	HepG2	chr10:32667660..32667735,-	p2@EPC1	OffTarUP
fluOnly	HepG2	chrM:9495..9535,+	p1@BC023992	OffTarUP
fluOnly	HepG2	chrM:10722..10734,+	p7@uc004cov.3	OffTarUP
fluOnly	HepG2	chr15:34729970..34730066,-	p1@GOLGA8A	OffTarUP
fluOnly	HepG2	chr18:34409075..34409100,+	p1@KIAA1328	OffTarUP
fluOnly	HepG2	chr21:36209157..36209191,+	p@chr21:36209157..36209191,+	OffTarUP
fluOnly	HepG2	chrM:7787..7811,+	p3@uc004cou.3	OffTarUP
fluOnly	HepG2	chrM:6910..6936,+	p1@BC018860	OffTarUP
fluOnly	HepG2	chr19:45542295..45542341,+	p1@CLASRP	OffTarUP
fluOnly	HepG2	chr22:38577731..38577766,-	p2@PLA2G6	OffTarUP
fluOnly	HepG2	chrM:3097..3108,+	p2@AK074482	OffTarUP
fluOnly	HepG2	chr10:135207683..135207737,+	p1@MTG1	OffTarUP
fluOnly	HepG2	chr6:75994709..75994753,+	p1@LOC100506804	OffTarUP
fluOnly	HepG2	chr2:101767836..101767881,-	p1@TBC1D8	OffTarUP
fluOnly	HepG2	chr19:17186545..17186556,+	p2@MYO9B	OffTarUP
fluOnly	HepG2	chr16:69385681..69385694,-	p1@TMED6	OffTarUP
fluOnly	HepG2	chr11:47736896..47736957,-	p1@AGBL2	OffTarUP
fluOnly	HepG2	chr4:6695573..6695582,+	p3@S100P	OffTarUP
fluOnly	HepG2	chr15:81616494..81616530,-	p2@STARD5	OffTarUP
fluOnly	HepG2	chrM:12143..12161,-	p@chrM:12143..12161,-	OffTarUP
fluOnly	HepG2	chr9:3526047..3526146,+	p1@AK125504	OffTarUP
fluOnly	HepG2	chr12:110011571..110011644,+	p1@MVK	OffTarUP
fluOnly	HepG2	chr16:90086002..90086077,+	p2@GAS8	OffTarUP
fluOnly	HepG2	chr11:62379994..62380022,-	p2@EML3	OffTarUP
fluOnly	HepG2	chr10:97890262..97890298,+	p4@ZNF518A	OffTarUP
fluOnly	HepG2	chr17:27920137..27920192,+	p1@ANKRD13B	OffTarUP
fluOnly	HepG2	chr7:7222000..7222019,-	p@chr7:7222000..7222019,-	OffTarUP
fluOnly	HepG2	chr11:88071033..88071061,+	p@chr11:88071033..88071061,+	OffTarUP
fluOnly	HepG2	chr11:62649158..62649230,+	p2@SLC3A2	OffTarUP
fluOnly	HepG2	chr1:53793705..53793719,-	p2@LRP8	OffTarUP
fluOnly	HepG2	chr10:101542462..101542535,+	p1@ABCC2	OffTarUP
fluOnly	HepG2	chr11:67056755..67056825,+	p1@ANKRD13D	OffTarUP
fluOnly	HepG2	chr13:53226428..53226472,-	p@chr13:53226428..53226472,-	OffTarUP
fluOnly	HepG2	chr16:2732343..2732407,-	p@chr16:2732343..2732407,-	OffTarUP
fluOnly	HepG2	chr16:30816944..30816985,+	p@chr16:30816944..30816985,+	OffTarUP
fluOnly	HepG2	chr10:35625315..35625366,-	p@chr10:35625315..35625366,-	OffTarUP
fluOnly	HepG2	chr16:67881029..67881134,+	p@chr16:67881029..67881134,+	OffTarUP
fluOnly	HepG2	chr6:31927051..31927080,+	p@chr6:31927051..31927080,+	OffTarUP
fluOnly	HepG2	chr14:50065693..50065746,+	p2@LRR1	OffTarUP
fluOnly	HepG2	chr17:62503073..62503143,+	p1@CEP95	OffTarUP
fluOnly	HepG2	chr17:20771531..20771548,-	p1@CCDC144NL	OffTarUP
fluOnly	HepG2	chr15:93447783..93447818,+	p3@CHD2	OffTarUP
fluOnly	HepG2	chr1:51983938..51983982,+	p1@ENST00000415031	OffTarUP
fluOnly	HepG2	chr15:44829057..44829104,-	p1@LOC645212	OffTarUP
fluOnly	HepG2	chr17:70588936..70588951,-	p1@LOC100499467	OffTarUP
fluOnly	HepG2	chr18:712596..712614,-	p2@ENOSF1	OffTarUP
fluOnly	HepG2	chr5:43041818..43041869,+	p1@ENST00000505541	OffTarUP
fluOnly	HepG2	chrM:15354..15374,-	p9@BC006482	OffTarUP
fluOnly	HepG2	chr2:150443814..150443832,+	p2@ENST00000449714	OffTarUP
fluOnly	HepG2	chr20:44563685..44563736,-	p1@FLJ40606	OffTarUP
fluOnly	HepG2	chr1:112281978..112282034,-	p1@FAM212B	OffTarUP
fluOnly	HepG2	chr1:935863..935899,+	p@chr1:935863..935899,+	OffTarUP
fluOnly	HepG2	chrM:11243..11254,+	p3@Y17178	OffTarUP
fluOnly	HepG2	chr15:42120283..42120332,+	p1@JMJD7-PLA2G4B,p1@JMJD7,p1@PLA2G4B	OffTarUP
fluOnly	HepG2	chr2:203776982..203777014,+	p1@ALS2CR8	OffTarUP
fluOnly	HepG2	chr16:8891481..8891514,-	p1@TMEM186	OffTarUP
fluOnly	HepG2	chr2:162930685..162930689,+	p@chr2:162930685..162930689,+	OffTarUP
fluOnly	HepG2	chr12:57916466..57916523,+	p2@MBD6	OffTarUP
fluOnly	HepG2	chr19:47852585..47852617,+	p2@DHX34	OffTarUP
fluOnly	HepG2	chr4:83821676..83821728,-	p2@SEC31A	OffTarUP
fluOnly	HepG2	chr19:55897297..55897303,+	p1@RPL28	OffTarUP
fluOnly	HepG2	chr19:52598958..52599026,-	p1@ZNF841	OffTarUP
fluOnly	HepG2	chr9:139922671..139922697,-	p1@ABCA2	OffTarUP
fluOnly	HepG2	chr21:46707768..46707787,-	p2@POFUT2	OffTarUP
fluOnly	HepG2	chrM:1706..1717,+	p5@uc004cos.3	OffTarUP
fluOnly	HepG2	chr7:65958532..65958557,-	p1@ENST00000412091	OffTarUP
fluOnly	HepG2	chr17:5095126..5095169,-	p1@ZNF594	OffTarUP
fluOnly	HepG2	chr4:668318..668346,+	p1@MYL5	OffTarUP
fluOnly	HepG2	chr11:65383649..65383663,+	p5@PCNXL3	OffTarUP
fluOnly	HepG2	chr7:99724754..99724781,-	p1@ENST00000494221	OffTarUP
fluOnly	HepG2	chr19:9546177..9546224,-	p1@ZNF266	OffTarUP
fluOnly	HepG2	chr1:24829320..24829332,+	p6@RCAN3	OffTarUP
fluOnly	HepG2	chr8:42396712..42396802,+	p1@C8orf40	OffTarUP
fluOnly	HepG2	chr2:230787670..230787689,-	p@chr2:230787670..230787689,-	OffTarUP
fluOnly	HepG2	chr2:219613831..219613849,+	p@chr2:219613831..219613849,+	OffTarUP
fluOnly	HepG2	chr12:31227192..31227211,+	p2@DDX11	OffTarUP
fluOnly	HepG2	chr6:1610125..1610167,+	p@chr6:1610125..1610167,+	OffTarUP
fluOnly	HepG2	chr6:3752273..3752284,-	p15@PXDC1	OffTarUP
fluOnly	HepG2	chr5:118406796..118406904,+	p2@DMXL1	OffTarUP
fluOnly	HepG2	chr19:2164126..2164168,+	p2@DOT1L	OffTarUP
fluOnly	HepG2	chrM:13130..13168,+	p4@AY206700	OffTarUP
fluOnly	HepG2	chr2:55845029..55845079,+	p@chr2:55845029..55845079,+	OffTarUP
fluOnly	HepG2	chr16:31470623..31470714,-	p1@AK125571	OffTarUP
fluOnly	HepG2	chr1:109234907..109234996,+	p1@PRPF38B	OffTarUP
fluOnly	HepG2	chr8:144635664..144635703,-	p@chr8:144635664..144635703,-	OffTarUP
fluOnly	HepG2	chrM:15306..15332,+	p2@AF391805	OffTarUP
fluOnly	HepG2	chr19:49617609..49617658,+	p1@LIN7B	OffTarUP
fluOnly	HepG2	chr10:977607..977616,-	p3@LARP4B	OffTarUP
fluOnly	HepG2	chr2:27579995..27580065,+	p1@ENST00000412749,p1@ENST00000453289	OffTarUP
fluOnly	HepG2	chr17:17739693..17739737,+	p@chr17:17739693..17739737,+	OffTarUP
fluOnly	HepG2	chr8:66546362..66546371,-	p3@ARMC1	OffTarUP
fluOnly	HepG2	chr22:24093267..24093327,-	p1@ZNF70	OffTarUP
fluOnly	HepG2	chr1:113217309..113217333,+	p1@MOV10	OffTarUP
fluOnly	HepG2	chr7:149572014..149572037,+	p5@ATP6V0E2	OffTarUP
fluOnly	HepG2	chr6:160183931..160183971,+	p@chr6:160183931..160183971,+	OffTarUP
fluOnly	HepG2	chr9:37486005..37486023,+	p1@ENST00000434871	OffTarUP
fluOnly	HepG2	chr10:25013534..25013574,-	p@chr10:25013534..25013574,-	OffTarUP
fluOnly	HepG2	chr5:77944686..77944738,-	p3@LHFPL2	OffTarUP
fluOnly	HepG2	chr22:31686882..31686922,+	p@chr22:31686882..31686922,+	OffTarUP
fluOnly	HepG2	chr1:160990922..160990949,-	p1@F11R	OffTarUP
fluOnly	HepG2	chrM:14316..14373,+	p6@uc004coy.2	OffTarUP
fluOnly	HepG2	chr12:50677384..50677446,+	p@chr12:50677384..50677446,+	OffTarUP
fluOnly	HepG2	chr7:104654496..104654552,-	p2@LOC100216545	OffTarUP
fluOnly	HepG2	chr7:100728687..100728719,+	p2@TRIM56	OffTarUP
fluOnly	HepG2	chr1:247374106..247374171,-	p@chr1:247374106..247374171,-	OffTarUP
fluOnly	HepG2	chr3:48672834..48672856,-	p2@SLC26A6	OffTarUP
fluOnly	HepG2	chr9:131217459..131217466,+	p3@ODF2	OffTarUP
fluOnly	HepG2	chr11:62432613..62432627,-	p4@C11orf48	OffTarUP
fluOnly	HepG2	chr2:174830230..174830251,+	p@chr2:174830230..174830251,+	OffTarUP
fluOnly	HepG2	chrM:10516..10525,+	p21@uc004cov.3	OffTarUP
fluOnly	HepG2	chr2:37311645..37311692,+	p1@CCDC75	OffTarUP
fluOnly	HepG2	chr3:129118245..129118301,-	p1@RPL32P3	OffTarUP
fluOnly	HepG2	chr17:6757194..6757214,+	p2@ALOX12P2	OffTarUP
fluOnly	HepG2	chr8:144911181..144911218,-	p3@PUF60	OffTarUP
fluOnly	HepG2	chr22:26138108..26138174,+	p1@MYO18B	OffTarUP
fluOnly	HepG2	chr8:53627104..53627172,+	p@chr8:53627104..53627172,+	OffTarUP
fluOnly	HepG2	chr7:130794729..130794807,-	p3@FLJ43663	OffTarUP
fluOnly	HepG2	chr6:52930237..52930256,+	p2@FBXO9	OffTarUP
fluOnly	HepG2	chr3:141205852..141205929,+	p1@RASA2	OffTarUP
fluOnly	HepG2	chrM:2239..2254,+	p2@AK026170	OffTarUP
fluOnly	HepG2	chr1:36772691..36772727,+	p1@SH3D21	OffTarUP
fluOnly	HepG2	chr3:133380696..133380713,-	p2@TOPBP1	OffTarUP
fluOnly	HepG2	chr16:72699021..72699069,+	p1@uc002fcj.1	OffTarUP
fluOnly	HepG2	chr19:47729523..47729537,+	p@chr19:47729523..47729537,+	OffTarUP
fluOnly	HepG2	chr19:2950616..2950628,-	p@chr19:2950616..2950628,-	OffTarUP
fluOnly	HepG2	chr9:34458474..34458492,-	p2@C9orf25	OffTarUP
fluOnly	HepG2	chrX:129402866..129402880,-	p1@ZNF280C	OffTarUP
fluOnly	HepG2	chr7:44581054..44581057,+	p@chr7:44581054..44581057,+	OffTarUP
fluOnly	HepG2	chr15:34729927..34729938,-	p3@GOLGA8A	OffTarUP
fluOnly	HepG2	chr7:99724717..99724746,-	p3@ENST00000494221	OffTarUP
fluOnly	HepG2	chrX:153769426..153769436,+	p18@IKBKG	OffTarUP
fluOnly	HepG2	chr20:42143077..42143126,+	p1@L3MBTL1	OffTarUP
fluOnly	HepG2	chr10:44144292..44144338,-	p1@ZNF32	OffTarUP
fluOnly	HepG2	chr17:41277642..41277689,+	p2@NBR2	OffTarUP
fluOnly	HepG2	chr17:41910505..41910552,-	p1@MPP3	OffTarUP
fluOnly	HepG2	chr9:127020553..127020622,+	p2@NEK6	OffTarUP
fluOnly	HepG2	chr3:52001448..52001478,-	p2@PCBP4	OffTarUP
fluOnly	HepG2	chr12:122502269..122502287,+	p2@ENST00000423999	OffTarUP
fluOnly	HepG2	chr1:155904187..155904211,-	p1@KIAA0907	OffTarUP
fluOnly	HepG2	chr1:2322973..2323005,-	p1@MORN1	OffTarUP
fluOnly	HepG2	chr8:42396274..42396316,+	p3@C8orf40	OffTarUP
fluOnly	HepG2	chr17:62502860..62502933,+	p2@CEP95	OffTarUP
fluOnly	HepG2	chr19:36391434..36391450,-	p1@NFKBID	OffTarUP
fluOnly	HepG2	chr5:110848171..110848188,-	p3@STARD4	OffTarUP
fluOnly	HepG2	chr3:52489592..52489603,+	p3@NISCH	OffTarUP
fluOnly	HepG2	chr16:66586365..66586412,-	p@chr16:66586365..66586412,-	OffTarUP
fluOnly	HepG2	chrX:100353153..100353207,+	p1@CENPI	OffTarUP
fluOnly	HepG2	chr19:54972682..54972779,+	p1@X58237	OffTarUP
fluOnly	HepG2	chrM:8630..8675,+	p2@uc011mfi.1	OffTarUP
fluOnly	HepG2	chr8:42196001..42196021,+	p1@POLB	OffTarUP
fluOnly	HepG2	chr1:117664317..117664379,-	p1@TRIM45	OffTarUP
fluOnly	HepG2	chrX:100603666..100603737,-	p1@TIMM8A	OffTarUP
fluOnly	HepG2	chr9:95432616..95432669,+	p@chr9:95432616..95432669,+	OffTarUP
fluOnly	HepG2	chr2:264772..264829,-	p2@SH3YL1	OffTarUP
fluOnly	HepG2	chr14:39644395..39644417,+	p2@PNN	OffTarUP
fluOnly	HepG2	chr17:43503039..43503048,-	p7@ARHGAP27	OffTarUP
fluOnly	HepG2	chr19:56146352..56146420,+	p2@ZNF580,p2@ZNF581	OffTarUP
fluOnly	HepG2	chr2:91848029..91848038,-	p2@LOC654342	OffTarUP
fluOnly	HepG2	chr2:27579764..27579787,+	p8@ENST00000453289	OffTarUP
fluOnly	HepG2	chr6:30539023..30539056,-	p@chr6:30539023..30539056,-	OffTarUP
fluOnly	HepG2	chr21:36262032..36262062,-	p5@RUNX1	OffTarUP
fluOnly	HepG2	chr17:56409724..56409744,-	p3@AX721088	OffTarUP
fluOnly	HepG2	chr9:114659336..114659458,+	p2@UGCG	OffTarUP
fluOnly	HepG2	chr5:150630740..150630749,-	p@chr5:150630740..150630749,-	OffTarUP
fluOnly	HepG2	chr9:138799628..138799710,+	p1@ENST00000423793	OffTarUP
fluOnly	HepG2	chr6:32937122..32937144,+	p14@BRD2	OffTarUP
fluOnly	HepG2	chr11:777562..777617,+	p1@ENST00000525941,p1@ENST00000526588,p1@ENST00000530083	OffTarUP
fluOnly	HepG2	chr17:27047014..27047023,+	p3@RPL23A	OffTarUP
fluOnly	HepG2	chr5:138739758..138739793,-	p1@SPATA24	OffTarUP
fluOnly	HepG2	chrY:2709631..2709653,+	p1@RPS4Y1	OffTarUP
fluOnly	HepG2	chr22:37447771..37447795,+	p1@KCTD17	OffTarUP
fluOnly	HepG2	chr20:361391..361410,+	p2@TRIB3	OffTarUP
fluOnly	HepG2	chr3:82035321..82035334,+	p1@ENST00000494340	OffTarUP
fluOnly	HepG2	chr1:9352942..9352964,+	p1@SPSB1	OffTarUP
fluOnly	HepG2	chr8:146017930..146017978,+	p@chr8:146017930..146017978,+	OffTarUP
fluOnly	HepG2	chr11:58345569..58345646,-	p2@LPXN	OffTarUP
fluOnly	HepG2	chrM:262..309,-	p2@uc004coq.3	OffTarUP
fluOnly	HepG2	chr17:25680825..25680844,-	p@chr17:25680825..25680844,-	OffTarUP
fluOnly	HepG2	chr16:28835709..28835757,+	p@chr16:28835709..28835757,+	OffTarUP
fluOnly	HepG2	chrM:9282..9333,+	p1@HQ013247	OffTarUP
fluOnly	HepG2	chr16:18813150..18813153,+	p@chr16:18813150..18813153,+	OffTarUP
fluOnly	HepG2	chr19:11485571..11485624,-	p@chr19:11485571..11485624,-	OffTarUP
fluOnly	HepG2	chr5:126409162..126409200,-	p1@C5orf63	OffTarUP
fluOnly	HepG2	chr1:155533011..155533044,+	p1@LOC645676	OffTarUP
fluOnly	HepG2	chr17:36981556..36981603,-	p1@CWC25	OffTarUP
fluOnly	HepG2	chr7:65958561..65958578,-	p2@ENST00000412091	OffTarUP
fluOnly	HepG2	chr10:124639062..124639113,-	p1@FAM24B	OffTarUP
fluOnly	HepG2	chr12:107168342..107168393,+	p2@RIC8B	OffTarUP
fluOnly	HepG2	chr16:21312184..21312213,+	p1@CRYM-AS1	OffTarUP
fluOnly	HepG2	chr22:48027489..48027535,+	p1@uc003bij.2,p1@uc003bik.1	OffTarUP
fluOnly	HepG2	chr6:13574810..13574838,+	p1@SIRT5	OffTarUP
fluOnly	HepG2	chrM:10173..10184,+	p11@uc004cov.3	OffTarUP
fluOnly	HepG2	chr9:115142046..115142061,-	p@chr9:115142046..115142061,-	OffTarUP
fluOnly	HepG2	chr6:30525100..30525120,+	p2@PRR3	OffTarUP
fluOnly	HepG2	chr2:242750122..242750135,-	p2@D55640	OffTarUP
fluOnly	HepG2	chr1:234509528..234509539,+	p6@C1orf31	OffTarUP
fluOnly	HepG2	chrM:11875..11908,+	p4@uc004cow.1	OffTarUP
fluOnly	HepG2	chr1:153700518..153700560,+	p1@INTS3	OffTarUP
fluOnly	HepG2	chr19:47760777..47760794,+	p@chr19:47760777..47760794,+	OffTarUP
fluOnly	HepG2	chr5:159827073..159827097,-	p2@C5orf54	OffTarUP
fluOnly	HepG2	chr3:52568011..52568039,+	p5@C3orf78	OffTarUP
fluOnly	HepG2	chr16:30583017..30583064,-	p1@ZNF688	OffTarUP
fluOnly	HepG2	chrM:14670..14676,-	p@chrM:14670..14676,-	OffTarUP
fluOnly	HepG2	chr15:75199132..75199173,-	p1@C15orf17	OffTarUP
fluOnly	HepG2	chr15:59279851..59279880,+	p2@RNF111	OffTarUP
fluOnly	HepG2	chr9:129987488..129987597,+	p1@GARNL3	OffTarUP
fluOnly	HepG2	chr7:73038889..73038905,-	p3@MLXIPL	OffTarUP
fluOnly	HepG2	chr8:29975316..29975328,-	p1@RPS15AP24	OffTarUP
fluOnly	HepG2	chr19:18208574..18208601,+	p1@MAST3	OffTarUP
fluOnly	HepG2	chr3:57994140..57994156,+	p1@FLNB	OffTarUP
fluOnly	HepG2	chr19:39897478..39897493,+	p1@ZFP36	OffTarUP
fluOnly	HepG2	chr5:43515231..43515274,-	p1@C5orf34	OffTarUP
fluOnly	HepG2	chr2:73298831..73298870,-	p1@SFXN5	OffTarUP
fluOnly	HepG2	chr14:24701589..24701592,-	p2@NEDD8-MDP1,p8@NEDD8	OffTarUP
fluOnly	HepG2	chr15:49103196..49103232,-	p2@CEP152	OffTarUP
fluOnly	HepG2	chr18:72265035..72265077,-	p1@LOC400657	OffTarUP
fluOnly	HepG2	chr12:32687221..32687267,+	p3@FGD4	OffTarUP
fluOnly	HepG2	chr5:59064649..59064691,-	p2@PDE4D	OffTarUP
fluOnly	HepG2	chr7:64254793..64254813,+	p1@ZNF138	OffTarUP
fluOnly	HepG2	chr2:240322663..240322676,-	p4@HDAC4	OffTarUP
fluOnly	HepG2	chr1:155243235..155243304,-	p1@CLK2	OffTarUP
fluOnly	HepG2	chr7:141251177..141251240,+	p1@AGK	OffTarUP
fluOnly	HepG2	chr8:96146132..96146155,+	p2@PLEKHF2	OffTarUP
fluOnly	HepG2	chr16:3109296..3109370,-	p1@uc002ctj.1	OffTarUP
fluOnly	HepG2	chr4:39460689..39460736,+	p1@LIAS	OffTarUP
fluOnly	HepG2	chr3:122399656..122399694,+	p1@PARP14	OffTarUP
fluOnly	HepG2	chr20:47895175..47895182,+	p1@ZNFX1-AS1	OffTarUP
fluOnly	HepG2	chr19:47852619..47852649,+	p@chr19:47852619..47852649,+	OffTarUP
fluOnly	HepG2	chr13:27825370..27825435,-	p@chr13:27825370..27825435,-	OffTarUP
fluOnly	HepG2	chr6:43395577..43395640,+	p2@ABCC10	OffTarUP
fluOnly	HepG2	chr12:53662073..53662105,+	p1@ESPL1	OffTarUP
fluOnly	HepG2	chr6:56407665..56407745,-	p7@DST	OffTarUP
fluOnly	HepG2	chr1:115300579..115300590,-	p2@CSDE1	OffTarUP
fluOnly	HepG2	chrM:12004..12018,+	p2@uc004cow.1	OffTarUP
fluOnly	HepG2	chr2:234263120..234263174,+	p1@DGKD	OffTarUP
fluOnly	HepG2	chr11:71639613..71639646,-	p1@ENST00000528184,p1@ENST00000528511	OffTarUP
fluOnly	HepG2	chr22:22863031..22863050,-	p2@ZNF280B	OffTarUP
fluOnly	HepG2	chr16:21964299..21964363,-	p@chr16:21964299..21964363,-	OffTarUP
fluOnly	HepG2	chr6:119215398..119215410,+	p4@ASF1A	OffTarUP
fluOnly	HepG2	chr11:62379942..62379988,-	p3@EML3	OffTarUP
fluOnly	HepG2	chr16:3115324..3115364,+	p3@IL32	OffTarUP
fluOnly	HepG2	chrM:4716..4729,+	p1@AK026903	OffTarUP
fluOnly	HepG2	chr14:94577074..94577091,+	p1@IFI27	OffTarUP
fluOnly	HepG2	chr9:133374626..133374646,+	p1@S73202	OffTarUP
fluOnly	HepG2	chr12:123635576..123635717,-	p1@PITPNM2	OffTarUP
fluOnly	HepG2	chr6:30294586..30294607,-	p6@HCG18	OffTarUP
fluOnly	HepG2	chr11:73087410..73087452,+	p1@RELT	OffTarUP
fluOnly	HepG2	chr1:32817226..32817265,+	p@chr1:32817226..32817265,+	OffTarUP
fluOnly	HepG2	chrM:2777..2784,+	p6@AB462505	OffTarUP
fluOnly	HepG2	chr16:89787269..89787359,-	p1@C16orf7	OffTarUP
fluOnly	HepG2	chrM:8483..8501,+	p7@uc011mfi.1	OffTarUP
fluOnly	HepG2	chr19:17447518..17447543,+	p2@GTPBP3	OffTarUP
fluOnly	HepG2	chr4:120375960..120376029,+	p1@ENST00000504422,p1@ENST00000508519,p1@ENST00000510011	OffTarUP
fluOnly	HepG2	chr4:87857321..87857344,-	p2@C4orf36	OffTarUP
fluOnly	HepG2	chr13:25861499..25861517,-	p2@MTMR6	OffTarUP
fluOnly	HepG2	chr7:108210387..108210423,+	p2@DNAJB9	OffTarUP
fluOnly	HepG2	chr17:48450265..48450295,-	p2@MRPL27	OffTarUP
fluOnly	HepG2	chr7:100450215..100450268,-	p1@ENST00000412754	OffTarUP
fluOnly	HepG2	chr11:47788847..47788919,-	p1@FNBP4	OffTarUP
fluOnly	HepG2	chr11:94227129..94227182,+	p1@ANKRD49	OffTarUP
fluOnly	HepG2	chr16:3314693..3314719,+	p@chr16:3314693..3314719,+	OffTarUP
fluOnly	HepG2	chr1:43282782..43282812,+	p1@ERMAP	OffTarUP
fluOnly	HepG2	chrM:10568..10581,+	p5@uc004cov.3	OffTarUP
fluOnly	HepG2	chr11:71159685..71159742,+	p2@ENST00000529369	OffTarUP
fluOnly	HepG2	chr21:45759126..45759186,-	p2@C21orf2	OffTarUP
fluOnly	HepG2	chrM:808..819,+	p@chrM:808..819,+	OffTarUP
fluOnly	HepG2	chr3:50374715..50374736,-	p4@RASSF1	OffTarUP
fluOnly	HepG2	chr4:15004067..15004113,+	p1@CPEB2	OffTarUP
fluOnly	HepG2	chr17:202392..202413,+	p1@AK125265	OffTarUP
fluOnly	HepG2	chr19:49955096..49955120,-	p3@PIH1D1	OffTarUP
fluOnly	HepG2	chr11:68609377..68609398,-	p2@CPT1A	OffTarUP
fluOnly	HepG2	chr16:89626933..89626976,-	p@chr16:89626933..89626976,-	OffTarUP
fluOnly	HepG2	chr5:134260273..134260314,-	p@chr5:134260273..134260314,-	OffTarUP
fluOnly	HepG2	chr3:121554046..121554091,+	p1@EAF2	OffTarUP
fluOnly	HepG2	chr2:46769694..46769759,-	p1@ATP6V1E2	OffTarUP
fluOnly	HepG2	chr16:67217851..67217897,-	p1@KIAA0895L	OffTarUP
fluOnly	HepG2	chr22:35696274..35696326,+	p@chr22:35696274..35696326,+	OffTarUP
fluOnly	HepG2	chr19:12834739..12834806,-	p1@TNPO2	OffTarUP
fluOnly	HepG2	chr11:706174..706213,+	p2@EPS8L2	OffTarUP
fluOnly	HepG2	chr6:43596959..43597028,-	p1@GTPBP2	OffTarUP
fluOnly	HepG2	chr5:135266004..135266065,+	p1@FBXL21	OffTarUP
fluOnly	HepG2	chr13:25496926..25497034,-	p1@CENPJ	OffTarUP
fluOnly	HepG2	chr5:148737562..148737621,+	p1@PCYOX1L	OffTarUP
fluOnly	HepG2	chr11:67070968..67071046,+	p1@SSH3	OffTarUP
fluOnly	HepG2	chr1:23695436..23695472,+	p2@C1orf213	OffTarUP
fluOnly	HepG2	chr15:90777424..90777529,+	p1@C15orf58	OffTarUP
fluOnly	HepG2	chr2:197504410..197504471,+	p1@CCDC150	OffTarUP
fluOnly	HepG2	chr2:85765822..85765859,-	p1@LOC100630918	OffTarUP
fluOnly	HepG2	chr16:2819030..2819104,+	p@chr16:2819030..2819104,+	OffTarUP
fluOnly	HepG2	chr3:10068095..10068170,+	p1@FANCD2	OffTarUP
fluOnly	HepG2	chr22:43485381..43485424,-	p1@TTLL1	OffTarUP
fluOnly	HepG2	chr17:40273348..40273397,-	p1@KAT2A	OffTarUP
fluOnly	HepG2	chr1:40915725..40915808,+	p1@ZNF643	OffTarUP
fluOnly	HepG2	chr17:73874641..73874653,-	p5@TRIM47	OffTarUP
fluOnly	HepG2	chr9:115142076..115142175,-	p@chr9:115142076..115142175,-	OffTarUP
fluOnly	HepG2	chr22:41810010..41810082,+	p@chr22:41810010..41810082,+	OffTarUP
fluOnly	HepG2	chr19:18285845..18285861,+	p@chr19:18285845..18285861,+	OffTarUP
fluOnly	HepG2	chr3:69249652..69249684,-	p2@FRMD4B	OffTarUP
fluOnly	HepG2	chr2:242641282..242641317,-	p@chr2:242641282..242641317,-	OffTarUP
fluOnly	HepG2	chr17:77707035..77707059,-	p@chr17:77707035..77707059,-	OffTarUP
fluOnly	HepG2	chr1:1342747..1342776,+	p@chr1:1342747..1342776,+	OffTarUP
fluOnly	HepG2	chr6:52535878..52535969,+	p1@TMEM14A	OffTarUP
fluOnly	HepG2	chr22:22337154..22337194,-	p1@TOP3B	OffTarUP
fluOnly	HepG2	chr3:37034614..37034646,-	p1@EPM2AIP1	OffTarUP
fluOnly	HepG2	chr3:180707436..180707451,-	p2@DNAJC19	OffTarUP
fluOnly	HepG2	chr2:12857043..12857127,+	p1@TRIB2	OffTarUP
fluOnly	HepG2	chr17:4890988..4891054,+	p@chr17:4890988..4891054,+	OffTarUP
fluOnly	HepG2	chr11:66056854..66056880,+	p@chr11:66056854..66056880,+	OffTarUP
fluOnly	HepG2	chr3:52570638..52570641,+	p6@C3orf78	OffTarUP
fluOnly	HepG2	chr17:79520146..79520166,-	p3@C17orf70	OffTarUP
fluOnly	HepG2	chr19:8008866..8008881,+	p@chr19:8008866..8008881,+	OffTarUP
fluOnly	HepG2	chr6:108616151..108616187,+	p3@LACE1	OffTarUP
fluOnly	HepG2	chr2:234296792..234296806,+	p13@DGKD	OffTarUP
fluOnly	HepG2	chr7:148959269..148959326,+	p1@ZNF783	OffTarUP
fluOnly	HepG2	chr11:61129456..61129527,+	p2@TMEM138	OffTarUP
fluOnly	HepG2	chr11:6624785..6624800,-	p3@RRP8	OffTarUP
fluOnly	HepG2	chrM:14459..14463,+	p10@uc004coy.2	OffTarUP
fluOnly	HepG2	chr19:489140..489179,+	p1@MADCAM1	OffTarUP
fluOnly	HepG2	chr5:40835303..40835335,-	p1@RPL37	OffTarUP
fluOnly	HepG2	chr22:38005033..38005064,+	p2@GGA1	OffTarUP
fluOnly	HepG2	chr7:98923403..98923437,-	p@chr7:98923403..98923437,-	OffTarUP
fluOnly	HepG2	chr2:219536823..219536865,+	p3@STK36	OffTarUP
fluOnly	HepG2	chr15:23086259..23086333,-	p2@NIPA1	OffTarUP
fluOnly	HepG2	chr10:44101850..44101896,+	p1@ZNF485	OffTarUP
fluOnly	HepG2	chr2:113032988..113033009,-	p@chr2:113032988..113033009,-	OffTarUP
fluOnly	HepG2	chr2:32390925..32390941,+	p1@SLC30A6	OffTarUP
fluOnly	HepG2	chr7:100291850..100291904,-	p@chr7:100291850..100291904,-	OffTarUP
fluOnly	HepG2	chr10:127408263..127408308,+	p1@C10orf137	OffTarUP
fluOnly	HepG2	chr1:19536786..19536797,-	p3@UBR4	OffTarUP
fluOnly	HepG2	chr1:205419053..205419068,-	p2@LEMD1	OffTarUP
fluOnly	HepG2	chr1:213031644..213031658,+	p3@FLVCR1	OffTarUP
fluOnly	HepG2	chr3:141205827..141205845,+	p2@RASA2	OffTarUP
fluOnly	HepG2	chr9:19230746..19230806,+	p@chr9:19230746..19230806,+	OffTarUP
fluOnly	HepG2	chr1:201368612..201368639,+	p@chr1:201368612..201368639,+	OffTarUP
fluOnly	HepG2	chr20:61584112..61584125,+	p4@SLC17A9	OffTarUP
fluOnly	HepG2	chr9:34646624..34646649,+	p2@GALT	OffTarUP
fluOnly	HepG2	chr2:55459388..55459435,-	p1@C2orf63	OffTarUP
fluOnly	HepG2	chr19:40502854..40502897,-	p@chr19:40502854..40502897,-	OffTarUP
fluOnly	HepG2	chr8:121457679..121457690,+	p2@MTBP	OffTarUP
fluOnly	HepG2	chr5:122181279..122181317,+	p1@SNX24	OffTarUP
fluOnly	HepG2	chr8:97657531..97657606,+	p1@PGCP	OffTarUP
fluOnly	HepG2	chr17:34890709..34890730,-	p5@MYO19	OffTarUP
fluOnly	HepG2	chr19:42788223..42788244,+	p@chr19:42788223..42788244,+	OffTarUP
fluOnly	HepG2	chr15:52387463..52387498,+	p1@ENST00000486386	OffTarUP
fluOnly	HepG2	chr20:5591566..5591598,-	p2@GPCPD1	OffTarUP
fluOnly	HepG2	chr12:54582750..54582780,-	p1@SMUG1	OffTarUP
fluOnly	HepG2	chr14:35452111..35452138,-	p3@ENST00000556705	OffTarUP
fluOnly	HepG2	chr22:29663954..29663976,-	p3@RHBDD3	OffTarUP
fluOnly	HepG2	chrM:2216..2231,+	p1@AK026170	OffTarUP
fluOnly	HepG2	chrM:15369..15377,+	p5@AF391805	OffTarUP
fluOnly	HepG2	chr16:89939979..89940011,+	p2@TCF25	OffTarUP
fluOnly	HepG2	chr16:20817761..20817837,+	p3@LOC81691	OffTarUP
fluOnly	HepG2	chr20:47894569..47894799,-	p1@ZNFX1	OffTarUP
fluOnly	HepG2	chr22:29469100..29469113,+	p2@KREMEN1	OffTarUP
fluOnly	HepG2	chr2:61293107..61293121,+	p5@KIAA1841	OffTarUP
fluOnly	HepG2	chr20:62496411..62496435,-	p@chr20:62496411..62496435,-	OffTarUP
fluOnly	HepG2	chr9:135996616..135996640,-	p1@RALGDS	OffTarUP
fluOnly	HepG2	chr19:37263693..37263715,-	p1@ZNF850	OffTarUP
fluOnly	HepG2	chr7:32768216..32768232,-	p@chr7:32768216..32768232,-	OffTarUP
fluOnly	HepG2	chr14:39649833..39649855,+	p6@PNN	OffTarUP
fluOnly	HepG2	chr16:29911666..29911728,+	p2@ASPHD1	OffTarUP
fluOnly	HepG2	chr12:53715027..53715096,-	p2@AAAS	OffTarUP
fluOnly	HepG2	chr2:217363559..217363573,+	p1@RPL37A	OffTarUP
fluOnly	HepG2	chr2:20101421..20101465,-	p1@TTC32	OffTarUP
fluOnly	HepG2	chrX:70752917..70752933,+	p2@OGT	OffTarUP
fluOnly	HepG2	chr10:101418997..101419048,-	p2@SLC25A28	OffTarUP
fluOnly	HepG2	chrM:14060..14069,+	p@chrM:14060..14069,+	OffTarUP
fluOnly	HepG2	chrM:988..1012,+	p@chrM:988..1012,+	OffTarUP
fluOnly	HepG2	chr3:196045042..196045121,-	p1@TCTEX1D2	OffTarUP
fluOnly	HepG2	chr3:128598433..128598511,+	p1@ACAD9	OffTarUP
fluOnly	HepG2	chr22:25843943..25843965,-	p@chr22:25843943..25843965,-	OffTarUP
fluOnly	HepG2	chr9:140100113..140100215,+	p1@NDOR1	OffTarUP
fluOnly	HepG2	chr17:7137680..7137695,-	p3@DVL2	OffTarUP
fluOnly	HepG2	chr1:41445413..41445435,+	p2@CTPS	OffTarUP
fluOnly	HepG2	chr11:8932781..8932807,+	p3@AKIP1	OffTarUP
fluOnly	HepG2	chr2:85829972..85830028,+	p2@USP39	OffTarUP
fluOnly	HepG2	chr1:6052463..6052542,-	p1@NPHP4	OffTarUP
fluOnly	HepG2	chrM:15645..15705,-	p2@BC006482	OffTarUP
fluOnly	HepG2	chr17:7145106..7145172,-	p1@AL050182	OffTarUP
fluOnly	HepG2	chr19:44598498..44598529,+	p1@ZNF224	OffTarUP
fluOnly	HepG2	chr4:123844225..123844277,+	p1@SPATA5	OffTarUP
fluOnly	HepG2	chr17:10600894..10600974,+	p1@C17orf48	OffTarUP
fluOnly	HepG2	chr14:55032819..55032833,+	p@chr14:55032819..55032833,+	OffTarUP
fluOnly	HepG2	chr22:32149927..32150081,+	p1@DEPDC5	OffTarUP
fluOnly	HepG2	chr2:219536749..219536815,+	p2@STK36	OffTarUP
fluOnly	HepG2	chr1:26186058..26186081,+	p2@ENST00000455431	OffTarUP
fluOnly	HepG2	chr10:18940501..18940583,-	p1@NSUN6	OffTarUP
fluOnly	HepG2	chr16:27561449..27561481,+	p1@KIAA0556	OffTarUP
fluOnly	HepG2	chrX:13752832..13752889,+	p1@OFD1	OffTarUP
fluOnly	HepG2	chr14:20801427..20801456,-	p1@CCNB1IP1	OffTarUP
fluOnly	HepG2	chr4:71859476..71859496,+	p5@DCK	OffTarUP
fluOnly	HepG2	chr19:36236292..36236344,-	p1@U2AF1L4,p2@IGFLR1	OffTarUP
fluOnly	HepG2	chr19:50168861..50168873,-	p3@IRF3	OffTarUP
fluOnly	HepG2	chr19:10688044..10688070,-	p@chr19:10688044..10688070,-	OffTarUP
fluOnly	HepG2	chr12:133707204..133707236,+	p1@ZNF10,p2@ZNF268	OffTarUP
fluOnly	HepG2	chr20:48789121..48789137,+	p2@ENST00000411453	OffTarUP
fluOnly	HepG2	chr3:38537821..38537858,+	p1@EXOG	OffTarUP
fluOnly	HepG2	chr4:668153..668162,-	p4@ATP5I	OffTarUP
fluOnly	HepG2	chr1:53793725..53793789,-	p1@LRP8	OffTarUP
fluOnly	HepG2	chr19:1040096..1040161,+	p1@ABCA7	OffTarUP
fluOnly	HepG2	chr19:53289995..53290050,-	p1@ZNF600	OffTarUP
fluOnly	HepG2	chr3:108308513..108308558,+	p3@DZIP3	OffTarUP
fluOnly	HepG2	chr1:185286366..185286383,-	p1@IVNS1ABP	OffTarUP
fluOnly	HepG2	chr14:91580974..91581008,+	p4@C14orf159	OffTarUP
fluOnly	HepG2	chr1:185286402..185286407,-	p3@IVNS1ABP	OffTarUP
fluOnly	HepG2	chr5:98264867..98264903,+	p1@ENST00000513175	OffTarUP
fluOnly	HepG2	chr1:3373381..3373424,-	p@chr1:3373381..3373424,-	OffTarUP
fluOnly	HepG2	chr13:37574911..37574937,+	p1@EXOSC8	OffTarUP
fluOnly	HepG2	chr19:49990853..49990871,+	p1@RPL13AP5,p1@RPL13A	OffTarUP
fluOnly	HepG2	chr17:42219267..42219329,+	p1@C17orf53	OffTarUP
fluOnly	HepG2	chr5:176449727..176449734,+	p2@ZNF346	OffTarUP
fluOnly	HepG2	chr1:16162584..16162639,+	p@chr1:16162584..16162639,+	OffTarUP
fluOnly	HepG2	chrM:9538..9549,+	p2@BC023992	OffTarUP
fluOnly	HepG2	chr1:155247207..155247309,+	p1@HCN3	OffTarUP
fluOnly	HepG2	chr11:68816356..68816464,+	p1@TPCN2	OffTarUP
fluOnly	HepG2	chr3:132379099..132379143,-	p4@ACAD11	OffTarUP
fluOnly	HepG2	chr11:65837727..65837866,+	p1@PACS1	OffTarUP
fluOnly	HepG2	chrM:2852..2863,+	p5@AB462505	OffTarUP
fluOnly	HepG2	chr17:29058691..29058728,+	p3@SUZ12P	OffTarUP
fluOnly	HepG2	chr17:40828999..40829024,-	p1@PLEKHH3	OffTarUP
fluOnly	HepG2	chr1:17231687..17231704,+	p@chr1:17231687..17231704,+	OffTarUP
fluOnly	HepG2	chr6:109776901..109776994,-	p1@MICAL1	OffTarUP
fluOnly	HepG2	chr19:10613384..10613418,-	p2@KEAP1	OffTarUP
fluOnly	HepG2	chr5:180288248..180288291,-	p1@ZFP62	OffTarUP
fluOnly	HepG2	chr1:62208091..62208182,+	p1@INADL	OffTarUP
fluOnly	HepG2	chr7:149321782..149321865,-	p1@ZNF767	OffTarUP
fluOnly	HepG2	chrM:15561..15585,+	p12@uc004coz.1	OffTarUP
fluOnly	HepG2	chr6:170102082..170102192,-	p1@WDR27	OffTarUP
fluOnly	HepG2	chr11:9482193..9482212,-	p2@LOC644656	OffTarUP
fluOnly	HepG2	chr8:21946681..21946720,+	p1@FAM160B2	OffTarUP
fluOnly	HepG2	chr19:17516624..17516640,+	p3@FAM125A	OffTarUP
fluOnly	HepG2	chr19:37341160..37341194,-	p2@ZNF790	OffTarUP
fluOnly	HepG2	chr15:78799948..78799964,+	p2@AGPHD1	OffTarUP
fluOnly	HepG2	chr16:85646859..85646887,+	p2@KIAA0182	OffTarUP
fluOnly	HepG2	chr18:71959159..71959234,-	p1@CYB5A	OffTarUP
fluOnly	HepG2	chr19:58790314..58790358,+	p1@ZNF8	OffTarUP
fluOnly	HepG2	chr6:43738506..43738520,+	p2@VEGFA	OffTarUP
fluOnly	HepG2	chr11:64692145..64692202,+	p1@PPP2R5B	OffTarUP
fluOnly	HepG2	chr1:3663901..3663958,-	p1@TP73-AS1	OffTarUP
fluOnly	HepG2	chr9:35691059..35691115,-	p3@TPM2	OffTarUP
fluOnly	HepG2	chr17:38975207..38975285,-	p@chr17:38975207..38975285,-	OffTarUP
fluOnly	HepG2	chr12:112037136..112037151,-	p2@ATXN2	OffTarUP
fluOnly	HepG2	chr10:91403858..91403880,+	p@chr10:91403858..91403880,+	OffTarUP
fluOnly	HepG2	chr1:29563011..29563053,+	p1@PTPRU	OffTarUP
fluOnly	HepG2	chr6:41747595..41747652,-	p1@FRS3	OffTarUP
fluOnly	HepG2	chr16:2802240..2802274,-	p@chr16:2802240..2802274,-	OffTarUP
fluOnly	HepG2	chr14:24630465..24630531,+	p1@IRF9	OffTarUP
fluOnly	HepG2	chr8:96146168..96146183,+	p5@PLEKHF2	OffTarUP
fluOnly	HepG2	chr7:73153161..73153177,-	p2@ABHD11	OffTarUP
fluOnly	HepG2	chr20:62152609..62152653,+	p@chr20:62152609..62152653,+	OffTarUP
fluOnly	HepG2	chr22:29663881..29663899,-	p4@RHBDD3	OffTarUP
fluOnly	HepG2	chr12:124873852..124873881,-	p3@NCOR2	OffTarUP
fluOnly	HepG2	chr1:201979703..201979721,+	p2@ELF3	OffTarUP
fluOnly	HepG2	chr5:71403152..71403169,+	p2@MAP1B	OffTarUP
fluOnly	HepG2	chr17:34890628..34890650,-	p6@MYO19	OffTarUP
fluOnly	HepG2	chr1:45246409..45246420,-	p1@ENST00000455333	OffTarUP
fluOnly	HepG2	chr2:240322685..240322738,-	p1@HDAC4	OffTarUP
fluOnly	HepG2	chr17:28443819..28443856,+	p1@NSRP1	OffTarUP
fluOnly	HepG2	chr1:95285764..95285814,-	p1@ENST00000414374,p1@ENST00000418366,p1@ENST00000421997	OffTarUP
fluOnly	HepG2	chr8:131455958..131456014,-	p2@ASAP1	OffTarUP
fluOnly	HepG2	chr17:3627057..3627138,-	p1@ITGAE	OffTarUP
fluOnly	HepG2	chr16:28857916..28857952,+	p4@SH2B1	OffTarUP
fluOnly	HepG2	chr9:34048873..34048894,-	p1@UBAP2	OffTarUP
fluOnly	HepG2	chr7:100728745..100728792,+	p1@TRIM56	OffTarUP
fluOnly	HepG2	chr10:135207747..135207756,+	p4@MTG1	OffTarUP
fluOnly	HepG2	chr5:149021040..149021047,-	p@chr5:149021040..149021047,-	OffTarUP
fluOnly	HepG2	chr17:54991525..54991543,+	p@chr17:54991525..54991543,+	OffTarUP
fluOnly	HepG2	chr2:39005325..39005334,+	p2@GEMIN6	OffTarUP
fluOnly	HepG2	chr19:46142637..46142678,-	p1@EML2	OffTarUP
fluOnly	HepG2	chr2:101618729..101618761,+	p1@RPL31	OffTarUP
fluOnly	HepG2	chr17:77704836..77704841,+	p5@ENPP7	OffTarUP
fluOnly	HepG2	chr5:179334825..179334906,-	p1@TBC1D9B	OffTarUP
fluOnly	HepG2	chr20:62339212..62339290,-	p1@ARFRP1	OffTarUP
fluOnly	HepG2	chr1:43824639..43824659,+	p1@CDC20	OffTarUP
fluOnly	HepG2	chr8:96146086..96146125,+	p3@PLEKHF2	OffTarUP
fluOnly	HepG2	chr4:128886288..128886340,-	p1@MFSD8	OffTarUP
fluOnly	HepG2	chr9:136024552..136024629,-	p2@RALGDS	OffTarUP
fluOnly	HepG2	chr19:52207540..52207599,+	p@chr19:52207540..52207599,+	OffTarUP
fluOnly	HepG2	chr8:145691411..145691480,+	p1@KIFC2	OffTarUP
fluOnly	HepG2	chr11:72525102..72525122,-	p@chr11:72525102..72525122,-	OffTarUP
fluOnly	HepG2	chr8:100025476..100025548,+	p1@VPS13B	OffTarUP
fluOnly	HepG2	chr12:123319973..123320059,+	p1@HIP1R	OffTarUP
fluOnly	HepG2	chr8:143751366..143751408,-	p1@JRK	OffTarUP
fluOnly	HepG2	chrM:10053..10073,+	p1@AB017116	OffTarUP
fluOnly	HepG2	chr1:78444969..78445006,+	p5@DNAJB4	OffTarUP
fluOnly	HepG2	chr12:132379210..132379234,+	p2@ULK1	OffTarUP
fluOnly	HepG2	chr13:31191642..31191749,-	p2@HMGB1	OffTarUP
fluOnly	HepG2	chr1:247171316..247171336,-	p3@ZNF695	OffTarUP
fluOnly	HepG2	chr16:1661988..1662083,-	p2@IFT140	OffTarUP
fluOnly	HepG2	chr3:52232168..52232186,+	p1@ALAS1	OffTarUP
fluOnly	HepG2	chr19:41769556..41769598,-	p@chr19:41769556..41769598,-	OffTarUP
fluOnly	HepG2	chr20:61584136..61584153,+	p2@SLC17A9	OffTarUP
fluOnly	HepG2	chr1:156261272..156261321,-	p2@C1orf85	OffTarUP
fluOnly	HepG2	chr20:50384948..50385006,-	p4@ATP9A	OffTarUP
fluOnly	HepG2	chr12:72057607..72057636,-	p1@ZFC3H1	OffTarUP
fluOnly	HepG2	chr10:75541699..75541720,-	p@chr10:75541699..75541720,-	OffTarUP
fluOnly	HepG2	chr1:45187567..45187581,-	p1@RNU5F-1	OffTarUP
fluOnly	HepG2	chr21:43430440..43430485,-	p1@ZNF295	OffTarUP
fluOnly	HepG2	chr1:46859957..46860020,+	p1@FAAH	OffTarUP
fluOnly	HepG2	chrM:10826..10837,+	p10@uc004cov.3	OffTarUP
fluOnly	HepG2	chr7:25164871..25164934,-	p1@CYCS	OffTarUP
fluOnly	HepG2	chr3:37284824..37284833,+	p4@GOLGA4	OffTarUP
fluOnly	HepG2	chr7:134671234..134671324,+	p1@AGBL3	OffTarUP
fluOnly	HepG2	chr11:2924521..2924577,+	p2@SLC22A18	OffTarUP
fluOnly	HepG2	chr1:113217287..113217302,+	p7@MOV10	OffTarUP
fluOnly	HepG2	chr19:49661037..49661077,+	p1@TRPM4	OffTarUP
fluOnly	HepG2	chr8:21881639..21881651,+	p2@NPM2	OffTarUP
fluOnly	HepG2	chr22:24199316..24199353,+	p5@SLC2A11	OffTarUP
fluOnly	HepG2	chr13:32889654..32889678,+	p2@BRCA2	OffTarUP
fluOnly	HepG2	chr9:34458531..34458582,-	p1@C9orf25	OffTarUP
fluOnly	HepG2	chr14:69262789..69262822,-	p2@ZFP36L1	OffTarUP
fluOnly	HepG2	chrM:2699..2710,+	p4@AB462505	OffTarUP
fluOnly	HepG2	chr1:8877735..8877760,-	p8@RERE	OffTarUP
fluOnly	HepG2	chr19:12035913..12035933,+	p1@ZNF700,p1@ZNF763	OffTarUP
fluOnly	HepG2	chr14:24711526..24711568,-	p3@TINF2	OffTarUP
fluOnly	HepG2	chr3:186545311..186545344,-	p@chr3:186545311..186545344,-	OffTarUP
fluOnly	HepG2	chr5:141016508..141016587,+	p1@RELL2	OffTarUP
fluOnly	HepG2	chr16:69599861..69599885,+	p1@NFAT5	OffTarUP
fluOnly	HepG2	chr10:86088337..86088377,+	p2@FAM190B	OffTarUP
fluOnly	HepG2	chr1:70687122..70687136,+	p5@SRSF11	OffTarUP
fluOnly	HepG2	chr2:27579623..27579648,-	p1@GTF3C2	OffTarUP
fluOnly	HepG2	chr6:170151603..170151713,-	p1@TCTE3	OffTarUP
fluOnly	HepG2	chr1:156783894..156783917,-	p2@SH2D2A	OffTarUP
fluOnly	HepG2	chr12:12878829..12878871,+	p2@APOLD1,p4@DDX47	OffTarUP
fluOnly	HepG2	chr5:179285785..179285846,-	p1@C5orf45	OffTarUP
fluOnly	HepG2	chr9:98268488..98268505,+	p2@BC023640	OffTarUP
fluOnly	HepG2	chr10:16478995..16479020,+	p1@PTER	OffTarUP
fluOnly	HepG2	chr10:27529408..27529427,-	p2@ACBD5	OffTarUP
fluOnly	HepG2	chr1:249153232..249153251,-	p2@ZNF692	OffTarUP
fluOnly	HepG2	chr19:44405941..44405983,-	p1@LOC100505715	OffTarUP
fluOnly	HepG2	chr20:35235394..35235409,+	p@chr20:35235394..35235409,+	OffTarUP
fluOnly	HepG2	chr9:113018835..113018846,-	p3@TXN	OffTarUP
fluOnly	HepG2	chr1:43312258..43312310,+	p1@ZNF691	OffTarUP
fluOnly	HepG2	chr3:156392391..156392409,+	p1@TIPARP	OffTarUP
fluOnly	HepG2	chr17:73874688..73874699,-	p4@TRIM47	OffTarUP
fluOnly	HepG2	chr1:113217345..113217365,+	p8@MOV10	OffTarUP
fluOnly	HepG2	chr17:19265883..19265958,-	p1@B9D1	OffTarUP
fluOnly	HepG2	chr8:145582118..145582170,-	p1@FBXL6	OffTarUP
fluOnly	HepG2	chr17:27894212..27894227,+	p@chr17:27894212..27894227,+	OffTarUP
fluOnly	HepG2	chr1:173837488..173837526,+	p1@ZBTB37	OffTarUP
fluOnly	HepG2	chr3:123304353..123304432,+	p1@MYLK-AS1	OffTarUP
fluOnly	HepG2	chr1:46153015..46153034,+	p2@TMEM69	OffTarUP
fluOnly	HepG2	chr5:132166303..132166363,-	p1@SHROOM1	OffTarUP
fluOnly	HepG2	chr7:44580918..44580934,-	p2@NPC1L1	OffTarUP
fluOnly	HepG2	chr10:114206626..114206637,-	p4@ZDHHC6	OffTarUP
fluOnly	HepG2	chr13:21348066..21348111,-	p1@N6AMT2	OffTarUP
fluOnly	HepG2	chr18:33647391..33647402,-	p2@RPRD1A	OffTarUP
fluOnly	HepG2	chr12:121647887..121647957,+	p1@P2RX4	OffTarUP
fluOnly	HepG2	chr17:46048497..46048514,+	p4@CDK5RAP3	OffTarUP
fluOnly	HepG2	chr19:1354930..1355035,+	p1@MUM1	OffTarUP
fluOnly	HepG2	chr1:28573687..28573731,-	p@chr1:28573687..28573731,-	OffTarUP
fluOnly	HepG2	chr6:292459..292535,+	p1@DUSP22	OffTarUP
fluOnly	HepG2	chr2:98206279..98206319,-	p1@ANKRD36B	OffTarUP
fluOnly	HepG2	chr3:184080011..184080045,+	p8@POLR2H	OffTarUP
fluOnly	HepG2	chr14:23564320..23564362,-	p1@ACIN1	OffTarUP
fluOnly	HepG2	chr4:6784511..6784526,+	p2@KIAA0232	OffTarUP
fluOnly	HepG2	chr6:99963286..99963323,-	p1@USP45	OffTarUP
fluOnly	HepG2	chr9:131790550..131790634,-	p1@SH3GLB2	OffTarUP
fluOnly	HepG2	chr15:50647652..50647697,+	p1@LOC100129387	OffTarUP
fluOnly	HepG2	chr17:77070978..77071032,+	p1@ENGASE	OffTarUP
fluOnly	HepG2	chr17:78009798..78009820,+	p@chr17:78009798..78009820,+	OffTarUP
fluOnly	HepG2	chr6:155316390..155316465,+	p1@TIAM2	OffTarUP
fluOnly	HepG2	chr1:27930644..27930681,-	p1@AHDC1	OffTarUP
fluOnly	HepG2	chr22:21356467..21356517,+	p1@ENST00000452284	OffTarUP
fluOnly	HepG2	chr8:42010529..42010620,+	p1@AP3M2	OffTarUP
fluOnly	HepG2	chr16:2723378..2723446,-	p1@ERVK13-1	OffTarUP
fluOnly	HepG2	chr14:39644164..39644179,+	p20@PNN	OffTarUP
fluOnly	HepG2	chr17:42091799..42091853,+	p@chr17:42091799..42091853,+	OffTarUP
fluOnly	HepG2	chr17:34890665..34890705,-	p1@MYO19	OffTarUP
fluOnly	HepG2	chrM:10850..10862,+	p9@uc004cov.3	OffTarUP
fluOnly	HepG2	chr17:57915234..57915261,+	p2@AK310806	OffTarUP
fluOnly	HepG2	chr12:53448183..53448243,-	p1@LOC283335	OffTarUP
fluOnly	HepG2	chr11:2923499..2923570,+	p1@SLC22A18	OffTarUP
fluOnly	HepG2	chr13:50699661..50699695,-	p1@DLEU2	OffTarUP
fluOnly	HepG2	chr1:3816953..3816985,+	p1@LOC100133612	OffTarUP
fluOnly	HepG2	chr10:18940468..18940489,-	p2@NSUN6	OffTarUP
fluOnly	HepG2	chr5:612440..612480,+	p1@CEP72	OffTarUP
fluOnly	HepG2	chr2:208031542..208031595,-	p2@KLF7	OffTarUP
fluOnly	HepG2	chr1:20208870..20208938,+	p1@OTUD3	OffTarUP
fluOnly	HepG2	chr15:77712534..77712570,-	p3@PEAK1	OffTarUP
fluOnly	HepG2	chr7:73038839..73038862,-	p1@MLXIPL	OffTarUP
fluOnly	HepG2	chr11:73693878..73693896,-	p1@UCP2	OffTarUP
fluOnly	HepG2	chr15:49913201..49913295,+	p1@DTWD1	OffTarUP
fluOnly	HepG2	chr19:53970970..53971021,+	p1@ZNF813	OffTarUP
fluOnly	HepG2	chr12:30907700..30907748,-	p2@CAPRIN2	OffTarUP
fluOnly	HepG2	chr3:47021263..47021333,+	p1@NBEAL2	OffTarUP
fluOnly	HepG2	chr20:49126942..49126956,+	p2@PTPN1	OffTarUP
fluOnly	HepG2	chr3:113775328..113775394,-	p1@KIAA1407	OffTarUP
fluOnly	HepG2	chr10:103874747..103874767,-	p2@LDB1	OffTarUP
fluOnly	HepG2	chr17:7382891..7382905,-	p7@ZBTB4	OffTarUP
fluOnly	HepG2	chr13:45915678..45915711,+	p1@ENST00000520310	OffTarUP
fluOnly	HepG2	chr5:133707252..133707270,+	p1@UBE2B	OffTarUP
fluOnly	HepG2	chrM:12009..12047,-	p@chrM:12009..12047,-	OffTarUP
fluOnly	HepG2	chr17:8151353..8151381,-	p1@CTC1	OffTarUP
fluOnly	HepG2	chr19:53030906..53030952,+	p1@ZNF808	OffTarUP
fluOnly	HepG2	chrM:10758..10771,+	p6@uc004cov.3	OffTarUP
fluOnly	HepG2	chr18:30349623..30349635,+	p1@ENST00000426194	OffTarUP
fluOnly	HepG2	chr20:61273844..61273862,+	p1@SLCO4A1	OffTarUP
fluOnly	HepG2	chr1:204485503..204485555,+	p1@MDM4	OffTarUP
fluOnly	HepG2	chr3:184079382..184079400,-	p1@CLCN2	OffTarUP
fluOnly	HepG2	chr2:198365122..198365133,+	p3@HSPE1	OffTarUP
fluOnly	HepG2	chr20:44600496..44600541,-	p2@ZNF335	OffTarUP
[truncated: 66,031 more rows]

## Sheet: Suppl Table 2 
		HepG2				MCF7				THP1							HepG2				MCF7				THP1
DPI ID	Peak Name	ato	flu	ros	sim	ato	flu	ros	sim	ato	flu	ros	sim		DPI ID	Peak Name	ato	flu	ros	sim	ato	flu	ros	sim	ato	flu	ros	sim
chr1:155231630..155231692,-	p8@SCAMP3						1	1	1						chr1:209878182..209878203,+	p1@HSD11B1									1	1	1	1
chr1:155278625..155278745,+	p1@FDPS						1	1	1						chr1:209878230..209878248,+	p2@HSD11B1									1	1		1
chr1:205320343..205320351,+	p1@SNRPGP10		1												chr1:228645796..228645822,+	p1@HIST3H2BB					1	1		1
chr1:55352834..55352876,-	p1@DHCR24							1	1						chr1:27339317..27339375,-	p1@FAM46B					1	1		1
chr1:55505184..55505247,+	p1@PCSK9	1	1		1										chr10:115803618..115803641,+	p1@ADRB1								1
chr1:55505258..55505275,+	p2@PCSK9	1	1		1										chr10:121410918..121410941,+	p3@BAG3								1
chr10:102107051..102107062,+	p12@SCD					1	1	1	1						chr10:12238071..12238154,-	p3@NUDT5						1
chr10:102107065..102107089,+	p6@SCD					1	1	1	1						chr10:54074033..54074050,+	p1@DKK1	1	1	1	1
chr10:102107103..102107119,+	p3@SCD					1	1	1	1						chr10:8087237..8087255,+	p@chr10:8087237..8087255,+					1
chr10:102107168..102107180,+	p11@SCD							1	1						chr10:8910201..8910211,+	p@chr10:8910201..8910211,+					1	1		1
chr10:1095416..1095482,+	p3@WDR37						1		1						chr10:95241966..95241996,-	p4@MYOF					1			1
chr10:112631661..112631695,+	p1@PDCD4						1								chr10:95242030..95242041,-	p6@MYOF							1	1
chr10:112631699..112631713,+	p4@PDCD4						1		1						chr11:1372935..1372952,+	p@chr11:1372935..1372952,+					1	1		1
chr10:38645314..38645345,+	p1@HSD17B7P2							1	1						chr11:58980342..58980431,-	p1@MPEG1									1
chr10:82168335..82168379,+	p3@FAM213A					1	1	1	1						chr11:62623544..62623614,+	p3@SLC3A2					1	1		1
chr11:62439729..62439747,-	p2@C11orf48							1	1						chr12:104531945..104531996,-	p1@NFYB					1	1	1	1
chr11:64879336..64879353,+	p1@TM7SF2	1	1		1										chr12:12870055..12870119,+	p4@CDKN1B					1	1		1
chr11:66139068..66139120,-	p2@SLC29A2					1	1	1	1						chr12:13068454..13068484,+	p1@MIR614					1	1	1	1
chr11:71159380..71159449,-	p1@DHCR7					1	1	1	1						chr12:15942343..15942354,-	p3@EPS8		1
chr11:71159685..71159742,+	p2@ENST00000529369						1	1	1						chr12:44200146..44200157,-	p2@TWF1							1
chr12:110011571..110011644,+	p1@MVK					1	1	1	1						chr12:8088773..8088789,-	p1@SLC2A3	1	1		1
chr12:56120020..56120046,-	p6@CD63					1			1						chr13:24184325..24184338,+	p@chr13:24184325..24184338,+		1		1
chr14:55369533..55369551,-	p1@GCH1					1			1						chr13:31309660..31309726,+	p1@ALOX5AP									1
chr14:76127159..76127226,-	p1@C14orf1							1	1						chr15:74220098..74220207,+	p@chr15:74220098..74220207,+					1	1		1
chr16:88729448..88729467,-	p2@MVD					1	1	1	1						chr16:4322948..4322975,-	p3@TFAP4								1
chr16:88729473..88729561,-	p1@MVD					1	1	1	1						chr16:56703703..56703733,+	p1@MT1H		1
chr16:88729726..88729784,+	p1@MGC23284						1	1	1						chr16:56716373..56716390,+	p1@MT1X		1		1
chr17:40075197..40075213,-	p1@ACLY	1	1	1	1	1	1	1	1						chr16:75033210..75033288,+	p2@ZNRF1					1	1		1
chr17:7137680..7137695,-	p3@DVL2					1		1	1						chr17:39092906..39092924,-	p1@KRT23					1	1	1	1
chr17:77005863..77005882,-	p2@CANT1						1								chr17:56709188..56709203,-	p1@ENST00000390893					1	1		1
chr19:11200122..11200155,+	p1@LDLR					1	1	1	1						chr17:56736656..56736674,-	p1@ENST00000365207					1	1		1
chr19:11200163..11200180,+	p2@LDLR					1	1	1	1						chr17:56757050..56757053,-	p1@ENST00000364127					1	1		1
chr19:14223322..14223363,-	p3@PRKACA							1							chr19:3786354..3786421,-	p2@MATK					1	1		1
chr2:220408260..220408340,-	p2@CHPF					1			1						chr19:51504946..51504957,-	p5@KLK8						1
chr2:70142232..70142251,+	p1@MXD1	1	1		1										chr2:109204743..109204855,+	p2@LIMS1									1	1
chr20:33464407..33464423,+	p1@ACSS2					1	1	1	1						chr2:178128149..178128198,-	p2@NFE2L2								1
chr21:47648665..47648736,-	p1@LSS					1	1	1	1						chr2:43453734..43453751,-	p1@ZFP36L2					1	1	1	1
chr22:42229246..42229270,+	p2@SREBF2					1	1	1	1						chr2:55277692..55277703,-	p8@RTN4		1
chr3:179169181..179169273,-	p1@GNB4					1	1	1	1						chr20:17949657..17949664,+	p7@C20orf72					1	1		1
chr3:180630232..180630311,+	p2@FXR1					1	1		1						chr20:18118703..18118767,+	p3@CSRP2BP								1
chr3:187871659..187871779,+	p1@LPP				1										chr21:41697149..41697168,+	p@chr21:41697149..41697168,+					1	1		1
chr3:42623428..42623489,-	p1@SEC22C												1		chr21:43639211..43639279,+	p1@ABCG1					1		1	1
chr4:111119735..111119778,-	p2@ELOVL6						1	1	1						chr22:17700260..17700331,-	p1@CECR1									1	1
chr4:166248811..166248901,+	p1@MSMO1	1	1		1	1	1	1	1						chr22:30821784..30821803,+	p2@MTFP1					1	1		1
chr4:185726840..185726883,-	p4@ACSL1					1	1	1	1						chr22:39378375..39378428,+	p1@APOBEC3B,p1@APOBEC3D					1	1		1
chr5:110848189..110848240,-	p1@STARD4						1	1	1						chr3:98482175..98482190,+	p1@ST3GAL6									1	1
chr5:132073180..132073205,-	p2@KIF3A						1		1						chr4:154265825..154265875,+	p1@MND1					1	1	1	1
chr5:168006324..168006400,-	p1@PANK3					1	1	1	1						chr4:159091792..159091884,-	p3@FAM198B								1
chr5:43313505..43313521,-	p1@HMGCS1					1	1	1	1						chr4:71063785..71063813,+	p2@ODAM		1		1
chr6:160183023..160183104,+	p1@ACAT2					1	1	1	1						chr5:172755444..172755455,-	p2@STC2					1	1	1
chr6:160183881..160183906,+	p@chr6:160183881..160183906,+	1	1		1										chr5:2751762..2751784,-	p1@IRX2					1	1		1
chr6:31371337..31371392,+	p1@MICA					1	1	1	1						chr5:2751785..2751808,-	p2@IRX2					1	1		1
chr7:155089580..155089595,+	p1@INSIG1					1	1	1	1						chr5:39424961..39424980,-	p1@C9,p2@DAB2		1
chr7:75931982..75932005,+	p1@HSPB1									1	1				chr5:76114847..76114867,+	p1@F2RL1						1	1
chr7:91763691..91763706,-	p5@CYP51A1					1		1	1						chr6:111303231..111303301,+	p1@RPF2						1
chr7:91763731..91763808,-	p1@CYP51A1					1	1	1	1						chr6:26043932..26043947,-	p1@HIST1H2BB					1	1	1	1
chr7:91764051..91764101,-	p2@CYP51A1						1	1	1						chr6:26183977..26184005,+	p5@HIST1H2BE					1	1		1
chr8:11660227..11660306,+	p1@FDFT1					1	1	1	1			1	1		chr6:26199709..26199720,+	p5@HIST1H2BC,p5@HIST1H2BF,p5@HIST1H2BG,p5@HIST1H2BI,p6@HIST1H2BE					1	1		1
chr8:125384652..125384691,-	p3@TMEM65					1	1		1						chr6:31789892..31789941,+	p@chr6:31789892..31789941,+					1	1
chr8:126010739..126010754,+	p1@SQLE					1	1	1	1						chr6:83073334..83073351,+	p8@TPBG					1
chr8:126010783..126010808,+	p2@SQLE					1	1	1	1						chr7:138720189..138720234,+	p@chr7:138720189..138720234,+					1	1		1
chr8:26435427..26435494,+	p1@DPYSL2							1							chr7:80267973..80267989,+	p2@CD36									1
chr9:101867387..101867474,+	p1@TGFBR1								1						chr7:80548670..80548688,-	p3@SEMA3C						1
chr9:130374537..130374562,+	p1@STXBP1						1		1						chr7:93204048..93204059,-	p2@CALCR					1	1		1
chr9:134248790..134248832,-	p@chr9:134248790..134248832,-					1			1						chr7:97501432..97501451,-	p3@ASNS							1
chr9:136344208..136344232,-	p1@SLC2A6								1						chr8:11665952..11665983,+	p2@FDFT1					1	1	1	1
chrM:13089..13111,+	p5@AY206700		1												chr8:37554250..37554295,+	p@chr8:37554250..37554295,+					1
chrM:15239..15263,+	p1@BC016999		1		1										chr8:8559406..8559465,+	p1@CLDN23								1
chrM:15419..15448,+	p1@AF391805		1												chr8:86376226..86376243,+	p1@CA2					1	1		1
chrX:151999599..151999615,+	p1@NSDHL					1	1	1	1						chr8:91657316..91657326,+	p@chr8:91657316..91657326,+					1	1		1
chrX:48380205..48380254,+	p2@EBP							1	1						chr8:91871545..91871568,-	p3@ENST00000517884					1	1	1	1
															chr9:112260599..112260606,-	p2@PTPN3					1		1
															chr9:139871948..139871964,+	p1@PTGDS									1
															chr9:75766763..75766789,+	p1@ANXA1						1

## Sheet: Suppl Table 3
		HepG2								MCF7								THP1
DPI ID	Peak Name	ato	atoOnly	flu	fluOnly	ros	rosOnly	sim	simOnly	ato	atoOnly	flu	fluOnly	ros	rosOnly	sim	simOnly	ato	atoOnly	flu	fluOnly	ros	rosOnly	sim	simOnly
chr1:10003348..10003362,-	p4@LZIC																		1		1
chr1:10003486..10003551,+	p1@NMNAT1																		1		1
chr1:100232177..100232198,-	p1@FRRS1																		1		1		1		1
chr1:100503551..100503572,-	p@chr1:100503551..100503572,-				1				1
chr1:100503682..100503729,+	p2@HIAT1														1								1
chr1:100715372..100715400,-	p1@DBT														1
chr1:100731664..100731715,-	p1@ENST00000421185				1														1		1		1		1
chr1:100731749..100731816,+	p1@RTCD1										1		1				1
chr1:100731819..100731841,+	p2@RTCD1																		1		1				1
chr1:100818009..100818072,+	p1@CDC14A										1		1		1		1		1
chr1:10092993..10093042,+	p1@UBE4B																				1
chr1:10093188..10093291,+	p2@UBE4B																				1
chr1:1009683..1009688,-	p1@RNF223									1		1				1
chr1:101360463..101360478,+	p@chr1:101360463..101360478,+																		1		1				1
chr1:10270585..10270614,+	p2@KIF1B										1		1						1		1		1		1
chr1:10270620..10270637,+	p1@KIF1B																		1		1		1		1
chr1:10270644..10270651,+	p4@KIF1B										1						1
chr1:104068312..104068352,+	p1@RNPC3																				1
chr1:104068562..104068632,+	p2@RNPC3				1														1		1				1
chr1:10459111..10459138,+	p1@PGD																		1						1
chr1:105010925..105010935,-	p@chr1:105010925..105010935,-																						1
chr1:1051455..1051495,-	p1@C1orf159																		1		1		1		1
chr1:10532627..10532644,-	p3@DFFA												1
chr1:10856665..10856683,-	p4@CASZ1											1
chr1:108742772..108742830,-	p2@SLC25A24																		1		1				1
chr1:108742834..108742856,-	p4@SLC25A24																		1		1				1
chr1:108742862..108742950,-	p1@SLC25A24																		1		1		1		1
chr1:109102652..109102728,+	p1@FAM102B																		1		1		1		1
chr1:109103719..109103749,-	p@chr1:109103719..109103749,-														1
chr1:109234907..109234996,+	p1@PRPF38B				1
chr1:109235177..109235226,+	p3@PRPF38B				1																				1
chr1:109584716..109584762,-	p1@WDR47												1		1		1		1		1		1		1
chr1:109642799..109642834,+	p1@SCARNA2																		1		1				1
chr1:109642840..109642861,+	p2@SCARNA2				1														1		1				1
chr1:109656719..109656800,+	p1@KIAA1324										1		1		1		1
chr1:109756509..109756521,+	p2@SARS										1
chr1:1098315..1098328,+	p@chr1:1098315..1098328,+												1				1
chr1:110036699..110036727,+	p1@CYB561D1																				1
chr1:110036728..110036742,+	p2@CYB561D1																		1		1
chr1:110091123..110091138,-	p@chr1:110091123..110091138,-										1
chr1:110198714..110198756,+	p1@GSTM4																								1
chr1:110198761..110198791,+	p4@GSTM4																								1
chr1:110198920..110198942,+	p3@GSTM4																						1		1
chr1:110198944..110198996,+	p2@GSTM4																								1
chr1:110306531..110306553,-	p1@EPS8L3				1				1
chr1:11072738..11072743,+	p2@TARDBP				1
chr1:110950392..110950477,+	p1@ENST00000457535				1
chr1:11120033..11120048,-	p2@SRM		1												1
chr1:111415757..111415779,+	p1@CD53																		1		1
chr1:111434009..111434022,+	p1@AB529033																		1		1		1
chr1:111506520..111506551,-	p1@LRIF1																		1
chr1:111682058..111682130,+	p2@CEPT1																		1		1		1		1
chr1:111682773..111682790,-	p2@DRAM2																						1		1
chr1:111682813..111682831,-	p4@DRAM2																						1		1
chr1:111746966..111747017,-	p6@DENND2D												1
chr1:111991808..111991830,-	p3@WDR77																		1		1		1
chr1:111991832..111991849,-	p2@WDR77																		1		1
chr1:112016563..112016574,+	p2@C1orf162																		1		1
chr1:112162433..112162469,+	p1@RAP1A										1
chr1:112281978..112282034,-	p1@FAM212B				1						1		1		1				1		1		1		1
chr1:113217073..113217127,+	p2@MOV10																		1		1				1
chr1:113217287..113217302,+	p7@MOV10				1
chr1:113217309..113217333,+	p1@MOV10				1														1		1				1
chr1:113217345..113217365,+	p8@MOV10				1				1												1
chr1:113217483..113217503,+	p3@MOV10																				1
chr1:113244128..113244155,-	p@chr1:113244128..113244155,-																		1		1				1
chr1:113244195..113244247,-	p@chr1:113244195..113244247,-										1		1				1		1		1
chr1:113245220..113245249,-	p9@RHOC																		1		1
chr1:113246314..113246331,-	p6@RHOC										1						1		1		1
chr1:113246361..113246388,-	p19@RHOC										1						1
chr1:113249734..113249762,-	p1@RHOC										1		1				1		1		1
chr1:113249948..113250035,-	p4@RHOC										1		1				1		1		1		1		1
chr1:113257905..113257958,-	p1@PPM1J										1
chr1:113498993..113499099,+	p1@ENST00000416193,p1@ENST00000428411,p1@ENST00000435800,p1@uc001edb.2,p1@uc001edc.1,p1@uc001edd.2				1														1		1				1
chr1:113615794..113615884,+	p1@LRIG2																		1		1		1		1
chr1:113933117..113933146,+	p1@MAGI3																		1		1		1		1
chr1:1141927..1141985,-	p1@TNFRSF18										1		1				1
chr1:114355226..114355280,+	p1@ENST00000418238																		1		1				1
chr1:114414316..114414407,-	p1@PTPN22																				1
chr1:114447412..114447530,-	p1@AP4B1										1		1
chr1:114522049..114522131,+	p1@OLFML3																						1		1
chr1:114523110..114523125,+	p@chr1:114523110..114523125,+																						1		1
chr1:115053702..115053714,-	p2@TRIM33																		1
chr1:115053716..115053728,-	p3@TRIM33																				1
chr1:115053782..115053853,-	p1@TRIM33																		1		1		1		1
chr1:115079151..115079156,+	p@chr1:115079151..115079156,+												1		1
chr1:115300579..115300590,-	p2@CSDE1				1														1		1		1		1
chr1:115323193..115323207,-	p2@SIKE1										1								1		1		1		1
chr1:116519112..116519204,+	p1@SLC22A15										1		1
chr1:1167327..1167338,-	p4@SDF4												1		1		1
chr1:116915883..116915894,+	p55@ATP1A1														1		1
chr1:116915947..116915958,+	p56@ATP1A1																1
chr1:117008831..117008843,+	p@chr1:117008831..117008843,+												1
chr1:11714479..11714493,-	p1@FBXO2		1
chr1:117664317..117664379,-	p1@TRIM45				1														1
chr1:117909501..117909566,+	p@chr1:117909501..117909566,+																						1
chr1:118472171..118472215,-	p2@GDAP2												1						1		1		1		1
chr1:11863577..11863603,-	p1@MTHFR										1		1				1		1		1		1		1
chr1:11865954..11865976,-	p5@MTHFR																		1		1		1		1
chr1:11865982..11866005,-	p4@MTHFR				1								1				1		1		1		1		1
chr1:11866007..11866027,-	p3@MTHFR																		1		1		1		1
chr1:11866240..11866267,+	p2@CLCN6				1												1		1		1		1		1
chr1:11866270..11866314,+	p1@CLCN6																		1		1		1		1
chr1:120190786..120190915,-	p1@ZNF697																		1		1
chr1:12227035..12227058,+	p1@TNFRSF1B																								1
chr1:12290121..12290141,+	p2@VPS13D										1
chr1:1243252..1243318,-	p1@ACAP3												1				1		1		1		1		1
chr1:1243392..1243403,-	p4@ACAP3				1						1		1				1
chr1:1260169..1260242,+	p1@GLTPD1																				1
chr1:1260284..1260304,+	p2@GLTPD1										1
chr1:1284748..1284809,-	p1@DVL1																1		1		1		1		1
chr1:1334685..1334722,-	p1@CCNL2				1														1		1				1
chr1:1342747..1342776,+	p@chr1:1342747..1342776,+				1														1						1
chr1:1407133..1407170,+	p1@ATAD3B																		1
chr1:14075903..14075940,+	p1@PRDM2				1														1		1		1		1
chr1:144593670..144593696,+	p1@NBPF8,p1@NBPF9				1				1										1		1				1
chr1:144932316..144932367,-	p8@PDE4DIP												1						1		1		1		1
chr1:144932369..144932397,-	p14@PDE4DIP				1
chr1:145039949..145039967,-	p1@PDE4DIP																		1		1		1		1
chr1:145096530..145096546,+	p4@SEC22B																				1		1		1
chr1:145209092..145209163,+	p1@NBPF10,p1@NOTCH2NL																		1		1		1		1
chr1:145382755..145382759,+	p1@ENST00000364688				1														1		1
chr1:145439821..145439857,+	p2@TXNIP																				1
chr1:145441936..145441994,+	p@chr1:145441936..145441994,+										1
chr1:145477060..145477116,+	p1@LIX1L																		1		1				1
chr1:145507436..145507501,-	p1@ENST00000421764				1
chr1:145575227..145575319,+	p1@PIAS3												1
chr1:145576007..145576026,+	p4@PIAS3												1				1								1
chr1:145576028..145576076,+	p2@PIAS3																1
chr1:145589424..145589471,-	p1@NUDT17										1		1
chr1:145611035..145611051,-	p2@POLR3C																		1
chr1:145611089..145611112,+	p3@RNF115																								1
chr1:146556295..146556310,-	p@chr1:146556295..146556310,-																		1		1		1
chr1:146643723..146643782,-	p2@PRKAB2																		1		1		1		1
chr1:146643783..146643817,-	p4@PRKAB2																		1		1		1		1
chr1:146644036..146644086,-	p1@PRKAB2																		1		1		1		1
chr1:146644122..146644176,-	p3@PRKAB2																		1		1				1
chr1:146696912..146696974,-	p1@FMO5										1		1		1		1
chr1:146697185..146697233,-	p2@FMO5										1				1
chr1:147400558..147400566,+	p4@GPR89A,p4@GPR89B												1
chr1:147735749..147735753,+	p1@ENST00000363009				1
chr1:147806883..147806892,-	p1@ENST00000365538																		1		1		1
chr1:147994144..147994148,+	p1@ENST00000391154				1														1		1				1
chr1:148241457..148241473,+	p1@ENST00000384770				1														1		1				1
chr1:148555972..148555999,+	p1@NBPF15																		1		1		1		1
chr1:149514253..149514258,-	p1@ENST00000391242																		1		1				1
chr1:149859755..149859771,+	p@chr1:149859755..149859771,+																		1		1		1		1
chr1:149895808..149895835,-	p@chr1:149895808..149895835,-												1
chr1:149899786..149899836,+	p@chr1:149899786..149899836,+																		1		1		1		1
chr1:149903373..149903476,-	p1@MTMR11																		1
chr1:149903483..149903494,-	p5@MTMR11																		1
chr1:149982575..149982601,-	p2@OTUD7B										1						1
chr1:149982638..149982719,-	p1@OTUD7B												1				1
chr1:150039735..150039782,-	p@chr1:150039735..150039782,-																		1		1		1		1
chr1:150207079..150207107,+	p@chr1:150207079..150207107,+																		1		1				1
chr1:150241322..150241335,-	p2@APH1A								1
chr1:150254587..150254600,-	p6@APH1A										1
chr1:150293921..150293932,+	p2@PRPF3												1
chr1:150293973..150294028,+	p1@PRPF3																		1		1				1
chr1:150337100..150337120,+	p4@RPRD2																		1		1				1
chr1:150480576..150480591,+	p1@ECM1																		1		1		1		1
chr1:150482135..150482170,+	p@chr1:150482135..150482170,+																		1		1		1
chr1:150521876..150521901,+	p1@ADAMTSL4		1		1				1										1		1		1		1
chr1:150524999..150525022,+	p@chr1:150524999..150525022,+																		1						1
chr1:150595013..150595041,-	p@chr1:150595013..150595041,-																1
chr1:150602262..150602307,+	p@chr1:150602262..150602307,+																		1		1				1
chr1:150669581..150669602,-	p3@GOLPH3L										1		1				1
chr1:150738211..150738260,-	p1@CTSS																				1		1		1
chr1:150849174..150849200,-	p2@ARNT												1
chr1:150947281..150947298,-	p3@CERS2																		1						1
chr1:150947299..150947328,-	p2@CERS2																		1		1				1
chr1:151009035..151009050,+	p2@BNIPL										1		1		1		1
chr1:151009054..151009113,+	p1@BNIPL										1		1				1
chr1:151032024..151032034,-	p7@CDC42SE1																				1				1
chr1:151032040..151032115,-	p1@CDC42SE1												1				1		1		1		1		1
chr1:151032860..151032918,+	p1@MLLT11										1		1		1		1
chr1:151043266..151043295,+	p2@GABPB2																		1		1				1
chr1:151167884..151167900,+	p@chr1:151167884..151167900,+																		1		1		1		1
chr1:151167901..151167922,+	p@chr1:151167901..151167922,+																		1		1		1		1
chr1:151253991..151254031,+	p2@ZNF687				1
chr1:151300126..151300152,-	p2@PI4KB																				1
chr1:151345171..151345188,-	p1@SELENBP1										1		1		1		1
chr1:151512775..151512792,+	p1@TUFT1										1						1		1		1		1		1
chr1:151584483..151584535,+	p1@ENST00000504583																		1		1
chr1:151584544..151584557,+	p2@SNX27																		1		1
chr1:151735455..151735470,+	p3@OAZ3												1
chr1:151762900..151762910,-	p2@TDRKH										1		1		1		1
chr1:151762943..151763012,-	p1@TDRKH		1																				1		1
chr1:151763321..151763339,+	p2@ENST00000389897,p2@uc001eze.2												1
chr1:151803398..151803430,+	p@chr1:151803398..151803430,+										1		1				1
chr1:151804244..151804310,-	p1@RORC										1		1		1		1
chr1:151881977..151882000,-	p1@THEM4																		1		1		1		1
chr1:151955674..151955785,-	p@chr1:151955674..151955785,-																		1		1
chr1:151958631..151958649,-	p2@S100A10																		1		1		1		1
chr1:152005131..152005163,-	p@chr1:152005131..152005163,-										1						1
chr1:152006179..152006217,-	p3@S100A11										1		1				1
chr1:152006234..152006259,-	p4@S100A11																1
chr1:152009431..152009457,-	p2@S100A11										1		1				1		1
chr1:152009460..152009498,-	p1@S100A11										1		1				1
chr1:153507802..153507815,-	p3@S100A6																		1		1				1
chr1:153508460..153508476,-	p1@S100A6																		1		1		1		1
chr1:153508482..153508494,-	p2@S100A6																		1		1		1		1
chr1:153508500..153508505,-	p5@S100A6										1		1		1		1		1		1		1		1
chr1:153518270..153518290,-	p1@S100A4																		1		1		1		1
chr1:153581416..153581458,-	p4@S100A16										1		1				1
chr1:153581468..153581499,-	p3@S100A16										1		1				1
chr1:153585571..153585629,-	p2@S100A16									1		1		1		1
chr1:153587142..153587155,-	p@chr1:153587142..153587155,-										1		1				1
chr1:153587170..153587185,-	p@chr1:153587170..153587185,-										1		1				1
chr1:153588789..153588808,-	p1@S100A14										1		1				1
chr1:153599732..153599803,-	p4@S100A13												1				1
chr1:153599975..153599988,-	p1@S100A13												1				1
chr1:153600869..153600926,+	p1@S100A1												1				1
chr1:153606799..153606818,-	p8@S100A13																		1
chr1:153631443..153631484,+	p3@SNAPIN																		1		1		1		1
chr1:153700518..153700560,+	p1@INTS3				1				1
chr1:153747834..153747911,+	p1@SLC27A3																		1		1		1		1
chr1:153895251..153895342,-	p2@GATAD2B																		1		1		1		1
chr1:153895377..153895465,-	p1@GATAD2B																								1
chr1:153917673..153917697,-	p4@DENND4B																		1		1		1		1
chr1:153917700..153917766,-	p1@DENND4B																		1		1		1		1
chr1:153919069..153919115,-	p3@DENND4B				1																				1
chr1:153931053..153931124,-	p1@CRTC2																				1				1
chr1:153935791..153935817,-	p2@SLC39A1																		1		1		1		1
chr1:153940716..153940739,+	p4@CREB3L4										1		1		1		1
chr1:153949751..153949822,-	p5@JTB				1
chr1:153950098..153950112,-	p2@JTB																						1
chr1:153950116..153950158,-	p1@JTB																						1
chr1:153958736..153958747,-	p4@RAB13												1
chr1:153963227..153963249,+	p1@RPS27				1				1										1						1
chr1:153968073..153968077,+	p1@ENST00000431295				1
chr1:154297988..154298038,+	p1@ATP8B2																		1		1
chr1:154377839..154377921,+	p1@IL6R										1		1				1								1
chr1:154531369..154531395,-	p4@UBE2Q1												1						1		1		1		1
chr1:15480197..15480276,+	p1@TMEM51																		1		1		1		1
chr1:154909329..154909418,-	p2@PMVK										1		1				1
chr1:154943212..154943230,-	p1@SHC1																		1
chr1:154947126..154947147,+	p2@CKS1B				1
chr1:154947553..154947581,+	p3@CKS1B				1						1						1
chr1:154975110..154975149,+	p2@ZBTB7B												1				1		1		1		1		1
chr1:154975229..154975247,+	p6@ZBTB7B										1		1				1
chr1:154975258..154975330,+	p1@ZBTB7B										1		1				1								1
chr1:154980607..154980631,+	p@chr1:154980607..154980631,+																						1		1
chr1:154981054..154981102,+	p@chr1:154981054..154981102,+																		1		1		1		1
chr1:155023757..155023833,+	p1@ADAM15										1		1				1
chr1:155036204..155036238,+	p1@EFNA3,p1@EFNA4																		1		1				1
chr1:1550858..1550927,+	p3@MIB2																		1		1		1		1
chr1:155107826..155107880,+	p3@SLC50A1										1		1						1		1		1		1
chr1:155108294..155108350,+	p1@SLC50A1				1
chr1:1551220..1551320,+	p1@MIB2																								1
chr1:155151392..155151434,-	p@chr1:155151392..155151434,-																				1				1
chr1:155160915..155160932,-	p4@MUC1										1		1		1		1
chr1:155162693..155162707,-	p1@MUC1										1		1		1		1
chr1:155163130..155163183,-	p2@MUC1												1				1		1		1		1		1
chr1:155178897..155178934,-	p2@THBS3																		1		1		1		1
chr1:155197318..155197347,-	p3@GBAP1																		1
chr1:155225232..155225284,-	p1@FAM189B																								1
chr1:155231991..155232005,-	p6@SCAMP3		1				1												1				1		1
chr1:155243235..155243304,-	p1@CLK2				1														1		1		1		1
chr1:155247207..155247309,+	p1@HCN3				1
chr1:155278605..155278621,+	p2@FDPS														1		1
chr1:155293264..155293291,+	p3@RUSC1										1						1		1		1		1		1
chr1:155293702..155293729,+	p5@RUSC1																		1		1				1
chr1:155294264..155294332,+	p1@RUSC1																1		1		1		1		1
chr1:155532531..155532605,-	p1@ASH1L																		1		1		1		1
chr1:155533011..155533044,+	p1@LOC645676				1														1		1				1
chr1:155826967..155827018,-	p1@GON4L																		1		1
chr1:155881114..155881123,-	p4@RIT1																		1						1
chr1:155881131..155881152,-	p2@RIT1																		1		1				1
chr1:155881156..155881210,-	p1@RIT1																		1		1				1
chr1:155904161..155904186,-	p2@KIAA0907																		1						1
chr1:155904187..155904211,-	p1@KIAA0907				1														1						1
chr1:155948898..155948955,-	p2@ARHGEF2																		1		1		1		1
chr1:155949472..155949503,-	p18@ARHGEF2																		1		1				1
chr1:156023580..156023605,-	p1@UBQLN4																1		1						1
chr1:156084491..156084510,+	p1@LMNA																		1		1		1		1
chr1:156084522..156084529,+	p5@LMNA																		1		1		1		1
chr1:156084534..156084545,+	p4@LMNA																		1		1		1		1
chr1:156084552..156084561,+	p3@LMNA												1						1		1		1		1
chr1:156084564..156084580,+	p2@LMNA																		1		1		1		1
chr1:156100417..156100436,+	p10@LMNA																		1		1
chr1:156104243..156104259,+	p7@LMNA																		1		1				1
chr1:156105995..156106029,+	p8@LMNA																		1		1				1
chr1:156106077..156106091,+	p11@LMNA																		1		1				1
chr1:156252708..156252734,+	p1@TMEM79				1
chr1:156261272..156261321,-	p2@C1orf85				1
chr1:156307992..156308013,-	p2@CCT3												1
chr1:156338993..156339011,+	p1@RHBG										1		1		1
chr1:156470515..156470542,-	p2@MEF2D										1		1		1		1
chr1:156542328..156542364,-	p1@IQGAP3				1				1
chr1:156542366..156542377,-	p2@IQGAP3				1
chr1:156562352..156562373,+	p1@AK123518										1
chr1:156616442..156616457,-	p@chr1:156616442..156616457,-				1
chr1:156631176..156631189,-	p3@ENST00000448869								1
chr1:156631192..156631208,-	p2@ENST00000448869		1		1
chr1:156631224..156631248,-	p1@ENST00000448869		1		1				1	1						1
chr1:156669773..156669809,-	p@chr1:156669773..156669809,-												1				1
chr1:156675368..156675382,-	p1@CRABP2										1		1				1
chr1:156675564..156675614,-	p2@CRABP2										1		1				1
chr1:156698294..156698317,+	p2@RRNAD1																		1		1				1
chr1:156698626..156698694,+	p4@RRNAD1												1						1		1		1		1
chr1:156698708..156698740,+	p3@RRNAD1																								1
chr1:156722195..156722246,-	p6@HDGF										1		1		1
chr1:156783894..156783917,-	p2@SH2D2A				1
chr1:157015496..157015586,-	p1@ARHGEF11																								1
chr1:157015588..157015631,-	p2@ARHGEF11																		1		1				1
chr1:157015644..157015699,-	p3@ARHGEF11																		1		1		1		1
chr1:157108130..157108173,-	p1@ETV3																		1		1				1
chr1:157108180..157108193,-	p2@ETV3																		1		1
chr1:15736359..15736463,+	p1@EFHD2																		1
chr1:15755309..15755321,+	p11@EFHD2																								1
chr1:15850676..15850764,-	p1@CASP9										1		1				1
chr1:15850839..15850864,-	p2@CASP9										1						1
chr1:15853325..15853413,+	p1@DNAJC16																								1
chr1:15943910..15943921,+	p3@DDI2																								1
chr1:15943922..15943974,+	p1@DDI2																		1		1
chr1:15944047..15944072,+	p2@DDI2										1								1		1				1
chr1:159888451..159888482,-	p6@TAGLN2										1						1
chr1:159895286..159895305,-	p1@CCDC19,p1@TAGLN2																		1
chr1:159907468..159907492,+	p@chr1:159907468..159907492,+																				1		1		1
chr1:160068383..160068419,-	p1@IGSF8										1		1		1		1		1				1		1
chr1:16010779..16010860,+	p1@PLEKHM2																		1		1		1		1
chr1:160175166..160175195,+	p1@PEA15																		1						1
chr1:160175201..160175212,+	p4@PEA15				1						1
chr1:160181440..160181454,+	p7@PEA15																		1
chr1:160312976..160312992,-	p3@COPA																		1		1		1
chr1:160312998..160313024,-	p2@COPA												1		1		1		1		1		1		1
chr1:160832534..160832564,-	p2@CD244																		1		1		1		1
chr1:160832568..160832579,-	p4@CD244																		1		1		1		1
chr1:160832600..160832618,-	p3@CD244																		1		1		1		1
chr1:160832670..160832685,-	p1@CD244																		1		1		1		1
chr1:16085263..16085314,+	p1@FBLIM1																1
chr1:160990908..160990921,-	p4@F11R												1
chr1:160990922..160990949,-	p1@F11R		1		1				1
chr1:161039459..161039478,-	p4@ARHGAP30																		1		1		1		1
chr1:161039493..161039519,-	p3@ARHGAP30																		1		1		1		1
chr1:161039597..161039625,-	p2@ARHGAP30																		1		1		1		1
chr1:161039647..161039744,-	p1@ARHGAP30																		1		1
chr1:161039753..161039765,-	p5@ARHGAP30																		1		1
chr1:161102213..161102248,-	p3@DEDD														1				1		1		1		1
chr1:161102329..161102405,+	p@chr1:161102329..161102405,+																		1		1				1
chr1:161123606..161123619,+	p3@UFC1																		1		1
chr1:161187774..161187799,+	p@chr1:161187774..161187799,+																				1
chr1:161195835..161195864,+	p1@TOMM40L												1
chr1:161277210..161277287,-	p3@MPZ																		1
chr1:16161348..16161363,-	p1@BC012991																		1		1				1
chr1:16161374..16161401,-	p2@BC012991																		1		1				1
chr1:16161411..16161436,-	p3@BC012991																								1
chr1:16162584..16162639,+	p@chr1:16162584..16162639,+				1																1				1
chr1:161736072..161736093,+	p2@ATF6										1						1
chr1:161736125..161736136,+	p5@ATF6												1		1
chr1:16173989..16174038,-	p@chr1:16173989..16174038,-																		1		1				1
chr1:16174193..16174217,+	p2@SPEN				1														1		1		1		1
chr1:16174280..16174365,+	p1@SPEN																		1		1		1		1
chr1:162039465..162039548,+	p1@NOS1AP				1										1
chr1:162467600..162467655,+	p1@UHMK1																		1		1		1		1
chr1:162469928..162469937,+	p3@UHMK1																				1
chr1:162531336..162531393,+	p2@UAP1																		1				1		1
chr1:162531503..162531519,+	p1@UAP1																		1		1		1
chr1:16343655..16343698,-	p@chr1:16343655..16343698,-																		1		1		1		1
chr1:16481684..16481727,+	p1@ENST00000424774				1
chr1:1655723..1655803,-	p1@CDK11A,p1@CDK11B				1																				1
chr1:1655945..1656010,-	p2@CDK11A,p2@CDK11B				1
chr1:165600436..165600508,+	p1@MGST3																								1
chr1:16563641..16563709,-	p1@RSG1																		1		1
chr1:166808667..166808690,+	p2@POGK										1				1
chr1:166808692..166808774,+	p1@POGK																		1
chr1:167059830..167059857,-	p2@GPA33																		1		1		1		1
chr1:167063287..167063325,+	p1@DUSP27																				1				1
chr1:167522982..167523017,-	p1@CREG1																		1				1		1
chr1:167599481..167599507,+	p1@RCSD1																				1		1		1
chr1:167599532..167599568,+	p3@RCSD1																				1		1
chr1:16767172..16767183,+	p2@NECAP2																		1		1		1		1
chr1:16767195..16767252,+	p1@NECAP2																				1				1
chr1:167691191..167691261,+	p1@MPZL1																		1		1		1		1
chr1:167789520..167789537,-	p1@ENST00000507585												1				1
chr1:167905894..167905954,+	p1@DCAF6												1				1		1		1		1		1
chr1:168148230..168148263,+	p2@TIPRL										1
chr1:168195229..168195294,+	p1@SFT2D2,p1@TBX19																		1		1				1
chr1:16825706..16825765,-	p1@BC028053				1
chr1:1690225..1690254,-	p20@NADK										1		1		1		1
chr1:169075554..169075571,+	p2@ATP1B1																		1		1		1
chr1:169455120..169455131,-	p3@SLC19A2												1				1
chr1:169455172..169455226,-	p1@SLC19A2																1		1		1		1		1
chr1:169455342..169455414,+	p1@ENST00000392097												1						1		1
chr1:169455422..169455438,+	p1@BC045168												1
chr1:169555665..169555668,-	p5@F5				1
chr1:16971149..16971214,-	p1@CROCCP2				1														1		1				1
chr1:16971237..16971267,+	p1@MST1																		1		1				1
chr1:16971940..16971970,-	p@chr1:16971940..16971970,-				1
chr1:169863016..169863109,-	p1@SCYL3																		1		1		1		1
chr1:170043709..170043874,-	p1@KIFAP3										1		1				1		1
chr1:170501281..170501325,+	p1@GORAB																		1		1				1
chr1:170501327..170501347,+	p2@GORAB																		1
chr1:1709845..1709914,-	p1@NADK										1						1
chr1:1710244..1710261,-	p5@NADK										1		1				1
chr1:1711463..1711488,-	p2@NADK																						1		1
chr1:171501837..171501864,+	p14@PRRC2C																				1
chr1:171711177..171711234,-	p1@VAMP4																		1		1		1		1
chr1:17231442..17231462,+	p@chr1:17231442..17231462,+												1
chr1:17231687..17231704,+	p@chr1:17231687..17231704,+				1				1
chr1:172502244..172502333,+	p1@C1orf9																		1				1		1
chr1:17338386..17338460,-	p1@ATP13A2										1						1		1		1
chr1:17338463..17338474,-	p2@ATP13A2										1						1
chr1:173445852..173445880,+	p@chr1:173445852..173445880,+																		1		1				1
chr1:173446124..173446194,-	p1@LOC100506023				1														1		1				1
chr1:173446463..173446490,+	p1@PRDX6																				1
chr1:173684047..173684136,+	p1@KLHL20																		1		1				1
chr1:173793246..173793306,-	p4@CENPL				1
chr1:173793515..173793551,-	p2@CENPL				1
chr1:17380600..17380615,-	p2@SDHB																		1				1		1
chr1:173837113..173837137,-	p1@GAS5										1		1				1		1		1				1
chr1:173837488..173837526,+	p1@ZBTB37				1														1		1		1		1
chr1:173991434..173991556,-	p1@RC3H1																		1		1				1
chr1:174128639..174128692,+	p1@RABGAP1L												1				1		1		1		1		1
chr1:174128694..174128701,+	p19@RABGAP1L																		1		1		1		1
chr1:174128704..174128727,+	p8@RABGAP1L										1		1				1		1		1		1		1
chr1:174818388..174818392,-	p@chr1:174818388..174818392,-				1
chr1:174968752..174968799,-	p1@BC038430																		1		1
chr1:175161905..175161929,-	p1@KIAA0040																		1		1
chr1:175161936..175161946,-	p3@KIAA0040																		1		1
chr1:175162048..175162094,-	p4@KIAA0040																		1		1				1
chr1:176175986..176176027,-	p3@RFWD2																		1						1
chr1:176176604..176176625,-	p5@RFWD2																		1
chr1:17765809..17765827,-	p@chr1:17765809..17765827,-																								1
chr1:17766153..17766179,-	p2@RCC2																		1		1
chr1:177939154..177939204,-	p4@SEC16B				1				1
chr1:178007076..178007121,-	p1@ENST00000462729,p1@ENST00000476232,p1@ENST00000512906																		1		1
chr1:178062855..178062903,+	p2@RASAL2																		1						1
chr1:178063231..178063261,+	p1@RASAL2																		1				1		1
chr1:17866172..17866262,+	p1@ARHGEF10L				1														1				1		1
chr1:178694362..178694400,+	p1@RALGPS2												1						1		1		1		1
chr1:178994981..178995006,+	p3@FAM20B										1		1				1		1		1
chr1:178995021..178995072,+	p1@FAM20B										1						1		1		1		1		1
chr1:178995081..178995099,+	p4@FAM20B												1				1		1		1				1
chr1:179051227..179051253,+	p2@TOR3A																		1		1				1
chr1:17906938..17906965,+	p4@ARHGEF10L				1
chr1:17906970..17906994,+	p5@ARHGEF10L				1
chr1:179198806..179198832,-	p2@ABL2																		1		1				1
chr1:179262905..179262986,+	p1@SOAT1																1
chr1:17944856..17944906,+	p3@ARHGEF10L																		1		1		1		1
chr1:179560955..179560974,+	p2@TDRD5																1
chr1:179851410..179851439,+	p2@TOR1AIP1										1		1				1		1		1		1		1
chr1:179851611..179851688,-	p1@BC069736																		1		1				1
chr1:179851802..179851816,+	p4@TOR1AIP1																						1
chr1:179923716..179923724,+	p2@CEP350																				1		1		1
chr1:180123993..180124029,+	p1@QSOX1										1		1				1
chr1:180471451..180471465,-	p5@ACBD6																1
chr1:180471483..180471549,-	p3@ACBD6																								1
chr1:180601251..180601278,+	p3@XPR1																		1		1
chr1:181057828..181057846,+	p1@IER5																		1		1				1
chr1:1822474..1822485,-	p20@GNB1										1		1				1
chr1:1822495..1822571,-	p1@GNB1										1						1
chr1:182360498..182360541,-	p3@GLUL																				1				1
chr1:182558343..182558371,-	p2@RNASEL																								1
chr1:182573514..182573534,-	p1@RGS16										1		1		1		1		1		1				1
chr1:182758900..182758918,+	p1@NPL																		1		1		1		1
chr1:182992362..182992402,+	p2@LAMC1										1		1				1
chr1:183155389..183155406,+	p1@LAMC2										1		1
chr1:183441515..183441551,+	p2@SMG7																		1		1
chr1:183559575..183559602,-	p1@NCF2																		1		1		1		1
chr1:183559626..183559637,-	p2@NCF2																		1		1		1		1
chr1:183559693..183559704,-	p5@NCF2																						1		1
chr1:183560016..183560033,-	p8@NCF2																				1		1		1
chr1:183560035..183560064,-	p3@NCF2																		1
chr1:183605222..183605252,+	p2@RGL1																		1				1		1
chr1:184723942..184724012,-	p1@EDEM3										1		1				1
chr1:184943550..184943561,-	p3@FAM129A																		1		1
chr1:184943573..184943595,-	p1@FAM129A																		1		1		1		1
chr1:185014529..185014600,+	p2@RNF2												1
chr1:185125839..185125873,-	p2@TRMT1L																				1				1
chr1:185126316..185126351,+	p3@SWT1										1		1				1		1		1		1		1
chr1:185286366..185286383,-	p1@IVNS1ABP		1		1				1										1						1
chr1:185286402..185286407,-	p3@IVNS1ABP		1		1				1																1
chr1:186344262..186344277,-	p4@TPR				1
chr1:186344945..186345054,+	p1@C1orf27																				1				1
chr1:186649543..186649563,-	p1@PTGS2																		1		1		1
chr1:188783243..188783249,+	p@chr1:188783243..188783249,+																		1
chr1:189118891..189118896,+	p@chr1:189118891..189118896,+																		1		1		1		1
chr1:192685272..192685274,+	p1@MIR4426				1		1
chr1:193029192..193029224,-	p2@UCHL5																		1		1		1		1
chr1:193091236..193091275,+	p2@CDC73																				1		1		1
chr1:19408093..19408179,-	p4@UBR4																		1						1
chr1:19536744..19536770,-	p1@UBR4				1														1		1				1
chr1:19536772..19536783,-	p2@UBR4				1														1		1				1
chr1:19536786..19536797,-	p3@UBR4				1														1
chr1:19536831..19536866,+	p3@ENST00000437898																				1		1		1
chr1:19536877..19536903,+	p1@ENST00000437898																		1		1		1		1
chr1:19536982..19537032,+	p2@ENST00000437898				1
chr1:19638788..19638828,+	p1@PQLC2										1
chr1:197170503..197170557,-	p10@ZBTB41										1		1				1		1
chr1:197744390..197744468,-	p2@DENND1B																		1		1				1
chr1:197744541..197744558,-	p5@DENND1B																		1		1		1		1
chr1:197744563..197744642,-	p1@DENND1B																		1		1		1		1
chr1:1981834..1981887,+	p6@PRKCZ												1
chr1:1981890..1981945,+	p2@PRKCZ																						1
chr1:20126365..20126414,-	p1@TMCO4										1		1						1
chr1:201368430..201368460,-	p1@LAD1		1		1				1		1		1				1
chr1:201368476..201368498,-	p4@LAD1										1		1				1
chr1:201368612..201368639,+	p@chr1:201368612..201368639,+		1		1				1
chr1:201368653..201368705,-	p2@LAD1										1						1
chr1:201438282..201438365,-	p1@PHLDA3																		1		1		1		1
chr1:201452893..201452979,-	p@chr1:201452893..201452979,-										1
chr1:201476323..201476360,+	p1@ENST00000454651										1		1
chr1:201708992..201709011,+	p6@NAV1										1		1				1
chr1:201709020..201709035,+	p1@NAV1									1		1				1
chr1:201709054..201709065,+	p5@NAV1										1		1				1
chr1:201857992..201858055,+	p1@SHISA4																		1
chr1:201952478..201952534,+	p2@RNPEP																		1		1		1		1
chr1:201979455..201979504,-	p1@ENST00000419190										1		1				1
chr1:201979533..201979552,-	p3@ENST00000419190										1		1				1
chr1:201979703..201979721,+	p2@ELF3				1					1		1				1
chr1:201979743..201979762,+	p1@ELF3				1				1	1		1				1
chr1:202075176..202075192,+	p@chr1:202075176..202075192,+										1		1				1
chr1:20208870..20208938,+	p1@OTUD3				1																				1
chr1:202113805..202113883,-	p1@ARL8A		1								1		1				1				1				1
chr1:202129198..202129231,+	p@chr1:202129198..202129231,+																		1
chr1:202311054..202311071,-	p1@UBE2T				1				1
chr1:202311079..202311086,-	p3@UBE2T				1
chr1:202317815..202317854,+	p1@PPP1R12B																		1		1		1		1
chr1:202777561..202777582,-	p3@KDM5B																						1
chr1:202777592..202777616,-	p2@KDM5B												1
chr1:202915708..202915732,-	p@chr1:202915708..202915732,-										1						1
chr1:202936357..202936392,-	p1@CYB5R1										1		1				1
chr1:202936394..202936405,-	p2@CYB5R1																1
chr1:202976555..202976566,+	p2@TMEM183B										1		1						1		1		1		1
chr1:203097407..203097476,+	p1@ADORA1														1
chr1:203274418..203274461,-	p1@LOC730227																		1				1		1
chr1:203274639..203274654,+	p1@BTG2										1		1				1		1		1		1		1
chr1:203764742..203764769,+	p1@ZC3H11A												1
chr1:204042233..204042249,+	p1@SOX13																		1		1		1		1
chr1:204121298..204121312,-	p8@ETNK2																1
chr1:204301137..204301186,-	p@chr1:204301137..204301186,-										1		1		1		1
chr1:204380531..204380560,+	p1@BC009873										1		1		1		1
chr1:204380872..204380883,-	p5@PPP1R15B																		1
chr1:204485491..204485502,+	p4@MDM4																								1
chr1:204485503..204485555,+	p1@MDM4				1														1
chr1:205091092..205091114,-	p1@RBBP5																		1		1		1		1
chr1:205180814..205180869,-	p1@DSTYK																		1		1		1		1
chr1:205419053..205419068,-	p2@LEMD1				1
chr1:205419076..205419103,-	p1@LEMD1				1
chr1:205473784..205473857,+	p1@CDK18																		1						1
chr1:205600919..205600982,-	p3@ELK4				1
chr1:205601000..205601055,-	p2@ELK4										1						1								1
chr1:205601064..205601087,-	p4@ELK4										1		1						1		1				1
chr1:205649614..205649663,-	p1@SLC45A3,p5@ELK4																		1
chr1:205744205..205744244,-	p2@RAB7L1																		1		1		1		1
chr1:205744575..205744617,-	p1@RAB7L1										1
chr1:205782153..205782174,-	p1@SLC41A1																						1		1
chr1:2066387..2066399,+	p27@PRKCZ								1
chr1:206643787..206643803,+	p2@IKBKE				1
chr1:206730595..206730630,+	p3@RASSF5																		1		1		1		1
chr1:206730641..206730661,+	p5@RASSF5																		1		1		1		1
chr1:206858299..206858314,+	p2@MAPKAPK2										1		1				1		1				1
chr1:207226371..207226419,+	p2@PFKFB2																								1
chr1:207226574..207226646,+	p1@PFKFB2																		1		1		1		1
chr1:207262638..207262666,+	p3@C4BPB				1
chr1:207494997..207495008,+	p34@CD55												1						1		1		1		1
chr1:207495013..207495037,+	p1@CD55										1		1				1		1		1		1		1
chr1:207495719..207495761,+	p2@CD55																		1		1				1
chr1:207510030..207510108,+	p@chr1:207510030..207510108,+												1				1
chr1:207925391..207925466,+	p1@CD46																				1		1		1
chr1:208000214..208000242,-	p@chr1:208000214..208000242,-				1
chr1:20812690..20812763,-	p1@CAMK2N1										1		1		1		1
chr1:20915409..20915492,+	p2@CDA				1				1
chr1:20959943..20959992,+	p1@PINK1										1		1				1
chr1:209929446..209929490,+	p1@TRAF3IP3																				1		1
chr1:209979449..209979460,-	p3@IRF6										1		1		1		1
chr1:209979467..209979494,-	p1@IRF6										1		1				1
chr1:211432700..211432753,+	p1@RCOR3																								1
chr1:211432784..211432796,+	p8@RCOR3																		1
chr1:211432823..211432851,+	p3@RCOR3																		1		1				1
chr1:211432887..211432903,+	p4@RCOR3												1
chr1:211752406..211752432,-	p2@SLC30A1																		1		1		1		1
chr1:211752460..211752482,-	p4@SLC30A1																		1						1
chr1:211752484..211752512,-	p1@SLC30A1																		1		1		1		1
chr1:211752522..211752547,-	p3@SLC30A1																		1		1		1		1
chr1:211779880..211779911,-	p@chr1:211779880..211779911,-																		1		1		1		1
chr1:212003556..212003578,-	p10@LPGAT1																		1		1				1
chr1:212003673..212003722,-	p2@LPGAT1										1		1		1		1		1		1		1		1
chr1:212003990..212004010,-	p4@LPGAT1																		1		1		1		1
chr1:212004045..212004087,-	p3@LPGAT1										1		1						1		1		1		1
chr1:212004090..212004168,-	p1@LPGAT1										1		1				1		1		1		1		1
chr1:212458725..212458790,+	p1@PPP2R5A										1		1				1
chr1:212458914..212458934,+	p4@PPP2R5A																				1		1
chr1:212458951..212458962,+	p5@PPP2R5A										1		1				1
chr1:212482871..212482872,-	p1@ENST00000416139																						1		1
chr1:212606219..212606230,+	p2@NENF		1				1
chr1:2126174..2126190,-	p2@C1orf86																								1
chr1:212732307..212732355,-	p1@uc001hje.2										1
chr1:212782094..212782109,+	p1@ATF3		1		1				1										1		1		1		1
chr1:213031418..213031449,-	p1@FLVCR1-AS1				1
chr1:213031570..213031595,+	p2@FLVCR1																								1
chr1:213031609..213031635,+	p1@FLVCR1												1						1				1		1
chr1:213031644..213031658,+	p3@FLVCR1				1														1				1		1
chr1:213188772..213188856,-	p1@ANGEL2																		1		1		1		1
chr1:213189108..213189154,-	p3@ANGEL2																								1
chr1:213224572..213224686,+	p1@RPS6KC1																		1		1		1		1
chr1:21502841..21502914,-	p@chr1:21502841..21502914,-																		1		1
chr1:2159463..2159483,+	p@chr1:2159463..2159483,+																		1		1		1		1
chr1:21616901..21616963,-	p2@ECE1		1		1
chr1:219347489..219347537,+	p3@LYPLAL1																				1		1		1
chr1:21948998..21949075,-	p2@RAP1GAP										1		1		1		1
chr1:21978312..21978363,-	p3@RAP1GAP										1		1				1
chr1:21995805..21995867,-	p1@RAP1GAP																		1				1		1
chr1:220445737..220445749,-	p4@RAB3GAP2																		1		1		1		1
chr1:220445757..220445819,-	p1@RAB3GAP2																		1		1				1
chr1:220445824..220445848,-	p3@RAB3GAP2																		1		1		1		1
chr1:220863696..220863752,+	p1@C1orf115										1		1						1		1		1		1
chr1:221053049..221053075,+	p3@HLX																				1		1		1
chr1:221915418..221915439,-	p1@DUSP10				1														1		1		1		1
chr1:222791417..222791455,+	p1@MIA3												1				1
chr1:222817465..222817510,-	p@chr1:222817465..222817510,-																		1		1		1		1
chr1:222885791..222885851,-	p1@AIDA																		1		1				1
chr1:222886652..222886686,+	p4@BROX										1		1				1
chr1:222988406..222988458,+	p2@DISP1																		1
chr1:22351977..22352017,+	p1@LINC00339				1
chr1:223853355..223853378,-	p2@CAPN8										1		1				1
chr1:223853388..223853408,-	p1@CAPN8										1		1				1
chr1:223900193..223900249,+	p1@CAPN2																		1		1		1		1
chr1:223900250..223900274,+	p3@CAPN2																		1		1		1		1
chr1:223900286..223900299,+	p4@CAPN2										1		1		1		1		1		1		1		1
chr1:223900302..223900328,+	p2@CAPN2										1		1				1		1		1		1		1
chr1:223940517..223940563,+	p@chr1:223940517..223940563,+																				1				1
chr1:224033536..224033567,-	p4@TP53BP2																								1
chr1:224033811..224033837,+	p@chr1:224033811..224033837,+																		1		1
chr1:224180261..224180310,-	p@chr1:224180261..224180310,-				1														1		1				1
chr1:224544572..224544618,+	p1@CNIH4				1
chr1:224622452..224622524,-	p1@WDR26																		1		1		1		1
chr1:224622543..224622610,+	p3@CNIH3				1														1		1				1
chr1:225117431..225117458,+	p2@DNAH14																		1						1
chr1:225117475..225117487,+	p5@DNAH14																		1
chr1:225840783..225840860,-	p1@ENAH																		1
chr1:225997818..225997834,+	p1@EPHX1																		1				1		1
chr1:226070016..226070087,-	p1@TMEM63A				1												1		1		1		1		1
chr1:226070088..226070107,-	p3@TMEM63A																						1		1
chr1:226187309..226187325,+	p@chr1:226187309..226187325,+																		1		1		1		1
chr1:226250506..226250548,+	p2@H3F3AP4																		1		1		1		1
chr1:226374373..226374464,-	p1@ACBD3																1
chr1:226730424..226730446,-	p1@uc001hqe.1				1
chr1:226926972..226927038,-	p1@ITPKB																				1		1		1
chr1:227058289..227058331,+	p1@PSEN2																1		1		1		1		1
chr1:227506015..227506075,-	p2@CDC42BPA																1
chr1:22778337..22778356,+	p1@ZBTB40				1														1		1				1
chr1:228135625..228135640,-	p1@WNT9A										1		1				1
chr1:228270185..228270229,-	p@chr1:228270185..228270229,-																		1						1
chr1:228270784..228270847,+	p2@ARF1																						1
chr1:228285088..228285115,+	p@chr1:228285088..228285115,+														1
chr1:228327943..228328044,+	p1@GUK1																		1		1		1		1
chr1:228353495..228353516,+	p1@IBA57																		1		1		1		1
chr1:228353722..228353755,-	p@chr1:228353722..228353755,-																		1		1
chr1:228400865..228400940,+	p@chr1:228400865..228400940,+																								1
chr1:228594490..228594561,-	p1@TRIM11				1
chr1:228594856..228594902,+	p1@ENST00000436779																		1		1		1		1
chr1:228782535..228782585,+	p@chr1:228782535..228782585,+																		1		1		1		1
chr1:228871206..228871286,+	p1@RHOU										1		1		1		1		1
chr1:229406746..229406799,-	p1@ENST00000429227,p1@ENST00000436334				1
chr1:229407001..229407025,+	p2@RAB4A										1		1				1
chr1:229407038..229407053,+	p3@RAB4A												1								1
chr1:229478714..229478815,-	p2@C1orf96																				1				1
chr1:22970119..22970135,+	p1@C1QC																		1		1		1		1
chr1:230203010..230203032,+	p2@GALNT2										1
chr1:230846192..230846210,-	p3@AGT																						1
chr1:230849858..230849875,-	p1@AGT																								1
chr1:230883128..230883162,+	p1@CAPN9										1		1		1		1
chr1:231114810..231114854,+	p1@ARV1						1
chr1:231377080..231377103,+	p2@GNPAT																				1
chr1:231558425..231558448,-	p@chr1:231558425..231558448,-																				1
chr1:231558483..231558511,-	p@chr1:231558483..231558511,-																				1
chr1:231762408..231762461,+	p2@DISC1																		1		1		1		1
chr1:231762526..231762587,+	p1@DISC1																		1		1		1		1
chr1:2322973..2323005,-	p1@MORN1				1
chr1:232765857..232765889,-	p@chr1:232765857..232765889,-																		1		1
chr1:233431458..233431489,-	p1@PCNXL2																		1
chr1:233463463..233463494,+	p1@KIAA1804																		1
chr1:233463507..233463520,+	p2@KIAA1804																		1				1
chr1:234509077..234509177,-	p1@ENST00000451795				1														1		1				1
chr1:234509315..234509323,+	p7@C1orf31				1				1
chr1:234509528..234509539,+	p6@C1orf31				1		1		1
chr1:2345239..2345255,-	p3@PEX10				1
chr1:234614877..234614941,-	p1@TARBP1																		1
chr1:234743940..234743975,-	p2@IRF2BP2				1				1
chr1:234745886..234745909,-	p@chr1:234745886..234745909,-																		1		1		1		1
chr1:234745915..234745935,-	p@chr1:234745915..234745935,-																						1
chr1:234746616..234746632,-	p@chr1:234746616..234746632,-																		1				1
chr1:234747096..234747116,-	p@chr1:234747096..234747116,-																		1		1		1		1
chr1:234860737..234860747,+	p1@ENST00000437601,p1@uc001hwj.1				1
chr1:23495303..23495338,-	p1@LUZP1																		1		1		1		1
chr1:23495340..23495357,-	p2@LUZP1																		1
chr1:235491462..235491510,-	p1@ARID4B																		1		1		1
chr1:235491896..235491925,+	p2@GGPS1										1						1
chr1:235813034..235813097,-	p1@GNG4																		1
chr1:235813290..235813323,-	p2@GNG4																		1		1		1		1
chr1:235813325..235813360,-	p3@GNG4																		1		1		1		1
chr1:236030167..236030214,-	p1@LYST				1
chr1:236030216..236030241,-	p2@LYST										1		1
chr1:236030297..236030335,-	p4@LYST																		1
chr1:236228379..236228402,-	p1@NID1																				1		1		1
chr1:236228403..236228414,-	p3@NID1																						1		1
chr1:236228417..236228446,-	p2@NID1																						1		1
chr1:236228490..236228507,-	p4@NID1																						1		1
chr1:236228513..236228516,-	p5@NID1																		1				1		1
chr1:236445251..236445266,-	p1@ERO1LB																		1				1
chr1:236646609..236646642,+	p1@ENO1P1														1
chr1:23670737..23670751,-	p2@HNRNPR						1
chr1:236767779..236767836,-	p1@HEATR1				1
chr1:23694697..23694756,-	p3@ZNF436												1
chr1:23695436..23695472,+	p2@C1orf213				1
chr1:236958630..236958719,+	p2@MTR		1																1		1				1
chr1:23810664..23810735,-	p1@ASAP3																1
chr1:23857698..23857733,-	p1@E2F2				1
chr1:23885981..23886002,-	p1@ID3																		1		1		1		1
chr1:24018278..24018303,+	p1@RPL11				1				1										1						1
chr1:24019107..24019155,+	p3@RPL11																1
chr1:24069939..24069950,+	p2@TCEB3												1
chr1:24127235..24127253,-	p1@GALE																		1
chr1:241803620..241803642,-	p2@OPN3																		1		1				1
chr1:24286129..24286138,-	p@chr1:24286129..24286138,-										1
chr1:243419306..243419422,+	p1@SDCCAG8																				1				1
chr1:244211967..244212016,+	p@chr1:244211967..244212016,+																				1		1		1
chr1:244614528..244614556,+	p@chr1:244614528..244614556,+																		1		1
chr1:244615163..244615196,-	p2@ADSS																		1		1				1
chr1:244615327..244615384,-	p3@ADSS											1
chr1:245027971..245027998,+	p@chr1:245027971..245027998,+																								1
chr1:245133062..245133098,+	p3@EFCAB2																		1		1		1		1
chr1:245133404..245133423,+	p8@EFCAB2																								1
chr1:245133606..245133639,+	p4@EFCAB2				1
chr1:245133656..245133671,+	p7@EFCAB2																								1
chr1:245134140..245134165,+	p@chr1:245134140..245134165,+																		1		1				1
chr1:246269774..246269792,-	p@chr1:246269774..246269792,-																						1
chr1:246271419..246271436,-	p@chr1:246271419..246271436,-																						1
chr1:246271474..246271493,-	p@chr1:246271474..246271493,-																						1
chr1:246271512..246271521,-	p@chr1:246271512..246271521,-																				1		1		1
chr1:246271543..246271558,-	p@chr1:246271543..246271558,-																				1		1		1
chr1:246670539..246670611,-	p1@SMYD3																		1		1				1
chr1:246729601..246729687,+	p3@CNST																		1		1
chr1:246729724..246729794,+	p1@CNST												1						1		1		1		1
chr1:246729795..246729813,+	p6@CNST																		1		1				1
chr1:246729815..246729841,+	p4@CNST																		1		1				1
chr1:246729845..246729891,+	p2@CNST												1						1		1				1
chr1:246887360..246887371,+	p4@SCCPDH										1						1
chr1:246887780..246887791,+	p6@SCCPDH												1
chr1:247095162..247095173,-	p3@AHCTF1																		1		1		1		1
chr1:247095194..247095235,-	p1@AHCTF1																		1		1				1
chr1:247171316..247171336,-	p3@ZNF695				1
chr1:247374106..247374171,-	p@chr1:247374106..247374171,-				1
chr1:247494583..247494641,+	p@chr1:247494583..247494641,+																		1
chr1:247579451..247579465,+	p2@NLRP3																		1						1
chr1:247579468..247579486,+	p1@NLRP3																		1		1				1
chr1:2477831..2477845,+	p@chr1:2477831..2477845,+										1		1				1
chr1:248020481..248020496,+	p1@TRIM58																		1		1		1		1
chr1:248020527..248020554,+	p3@TRIM58																		1		1		1		1
chr1:248020587..248020624,+	p2@TRIM58																		1		1		1		1
chr1:24828809..24828890,+	p2@RCAN3																		1		1		1		1
chr1:24829320..24829332,+	p6@RCAN3		1		1		1				1						1
chr1:24829340..24829375,+	p4@RCAN3										1		1				1
chr1:24829384..24829443,+	p3@RCAN3										1		1				1		1		1		1		1
chr1:24829463..24829542,+	p1@RCAN3																		1		1				1
chr1:2487800..2487845,+	p2@TNFRSF14																		1
chr1:249120105..249120159,-	p2@SH3BP5L																		1		1		1		1
chr1:249153114..249153175,-	p3@ZNF692				1
chr1:249153232..249153251,-	p2@ZNF692				1
chr1:249153268..249153298,-	p1@ZNF692				1
chr1:25071816..25071882,+	p20@CLIC4																		1		1
chr1:25071930..25071944,+	p1@CLIC4																		1		1		1
chr1:25071971..25071979,+	p21@CLIC4																		1		1
chr1:25140597..25140631,+	p@chr1:25140597..25140631,+																		1		1
chr1:2518202..2518291,+	p1@FAM213B																1
chr1:2518488..2518555,+	p2@FAM213B										1		1		1		1
chr1:2524278..2524289,-	p3@MMEL1										1		1		1		1
chr1:2524323..2524337,-	p2@MMEL1										1		1				1
chr1:25245820..25245840,-	p@chr1:25245820..25245840,-																								1
chr1:25254150..25254174,-	p2@EF491807																						1
chr1:25254177..25254220,-	p1@EF491807																				1		1
chr1:25256439..25256476,-	p3@RUNX3																		1		1		1		1
chr1:25256756..25256774,-	p1@RUNX3																		1		1		1		1
chr1:25559068..25559139,+	p@chr1:25559068..25559139,+				1																				1
chr1:25573937..25573953,-	p1@C1orf63				1								1				1		1		1		1		1
chr1:25757376..25757409,+	p1@TMEM57												1
chr1:25757489..25757504,+	p3@TMEM57														1
chr1:25870089..25870161,+	p1@LDLRAP1																								1
chr1:26146674..26146715,+	p2@FAM54B												1
chr1:26185844..26185954,-	p1@C1orf135				1
chr1:26186058..26186081,+	p2@ENST00000455431				1
chr1:26437631..26437665,+	p2@PDIK1L										1		1				1								1
chr1:26438289..26438352,+	p1@PDIK1L				1				1
chr1:26503974..26504025,+	p1@CNKSR1								1				1				1
chr1:26552077..26552092,+	p3@ENST00000451482,p3@uc001blq.2				1
chr1:26560649..26560675,+	p2@CEP85				1
chr1:26560676..26560725,+	p1@CEP85				1
chr1:26607267..26607285,+	p@chr1:26607267..26607285,+																				1
chr1:26607290..26607307,+	p@chr1:26607290..26607307,+																		1		1				1
chr1:26607330..26607341,+	p@chr1:26607330..26607341,+																		1		1
chr1:26607342..26607393,+	p@chr1:26607342..26607393,+																		1		1		1		1
chr1:26607542..26607556,+	p@chr1:26607542..26607556,+																		1		1		1		1
chr1:26607565..26607584,+	p@chr1:26607565..26607584,+																		1		1		1		1
chr1:26607589..26607601,+	p@chr1:26607589..26607601,+																		1		1
chr1:26607604..26607669,+	p@chr1:26607604..26607669,+												1						1		1		1		1
chr1:26607679..26607701,+	p@chr1:26607679..26607701,+																1				1
chr1:26607704..26607714,+	p@chr1:26607704..26607714,+																		1		1
chr1:26607717..26607763,+	p@chr1:26607717..26607763,+																				1
chr1:26633110..26633145,-	p1@UBXN11				1														1		1
chr1:26644414..26644426,+	p2@CD52																		1		1		1		1
chr1:26758849..26758899,+	p2@DHDDS				1						1		1				1		1		1		1		1
chr1:26799681..26799745,+	p3@HMGN2																						1
chr1:26856236..26856292,+	p2@RPS6KA1																1
chr1:26869597..26869637,+	p3@RPS6KA1																						1
chr1:27114656..27114712,+	p1@PIGV								1										1		1		1		1
chr1:27153173..27153230,+	p1@ZDHHC18																		1		1		1		1
chr1:27189631..27189648,+	p1@SFN										1		1		1		1
chr1:27286905..27286966,-	p1@C1orf172														1
chr1:27481609..27481625,-	p1@SLC9A1																1		1		1		1		1
chr1:27481650..27481659,-	p5@SLC9A1																								1
chr1:27561104..27561159,+	p1@WDTC1																								1
chr1:27561175..27561202,+	p2@WDTC1																				1		1
chr1:27668505..27668582,+	p1@SYTL1				1														1		1				1
chr1:27693408..27693477,-	p1@MAP3K6																		1		1		1		1
chr1:27816556..27816572,-	p2@WASF2																		1		1
chr1:27816614..27816625,-	p3@WASF2										1		1		1		1		1		1		1		1
chr1:27816641..27816687,-	p1@WASF2																				1
chr1:27930644..27930681,-	p1@AHDC1				1														1		1		1		1
chr1:27961629..27961665,-	p1@FGR																		1		1		1		1
chr1:28052456..28052515,+	p1@FAM76A																		1		1		1		1
chr1:28099700..28099779,+	p1@STX12																		1		1				1
chr1:28573687..28573731,-	p@chr1:28573687..28573731,-				1																				1
chr1:28586006..28586044,+	p1@SESN2																		1		1		1		1
chr1:28764653..28764670,+	p2@PHACTR4																		1		1		1		1
chr1:28832548..28832568,+	p1@RCC1,p1@SNHG3																		1
chr1:28908372..28908391,-	p1@SNHG12				1								1				1		1		1		1		1
chr1:28975099..28975162,+	p1@RNU11																		1		1
chr1:29563011..29563053,+	p1@PTPRU		1		1
chr1:31191601..31191660,+	p1@LOC100129196																		1		1
chr1:31381528..31381659,-	p1@SDC3																		1		1		1		1
chr1:31886034..31886099,+	p1@SERINC2										1		1				1		1						1
chr1:31898174..31898188,+	p@chr1:31898174..31898188,+																		1
chr1:32403887..32403898,-	p2@PTP4A2																				1
chr1:32645625..32645642,+	p5@TXLNA														1				1				1
chr1:32687923..32687969,-	p1@TMEM234				1														1		1				1
chr1:32801825..32801842,-	p1@MARCKSL1																		1		1		1
chr1:32817189..32817224,+	p1@ENST00000421153																		1						1
chr1:32817226..32817265,+	p@chr1:32817226..32817265,+				1
chr1:32860020..32860050,-	p1@BSDC1				1						1		1				1		1		1		1		1
chr1:33005020..33005077,+	p1@ZBTB8A																		1		1				1
chr1:33160831..33160852,-	p9@SYNC				1
chr1:33160859..33160872,-	p12@SYNC								1
chr1:33207381..33207471,+	p2@KIAA1522										1		1				1		1		1		1
chr1:33283143..33283198,+	p1@S100PBP																		1						1
chr1:33283203..33283232,+	p3@S100PBP																		1						1
chr1:33430403..33430421,-	p1@RNF19B										1		1				1		1		1		1		1
chr1:33430472..33430509,-	p2@RNF19B																		1		1		1		1
chr1:3371133..3371159,+	p3@ARHGEF16										1		1				1
chr1:3371160..3371199,+	p2@ARHGEF16										1		1				1
chr1:3371222..3371243,+	p1@ARHGEF16										1		1		1		1
chr1:3373381..3373424,-	p@chr1:3373381..3373424,-				1
chr1:33938236..33938267,+	p1@ZSCAN20																		1						1
chr1:35325330..35325397,-	p1@C1orf212										1		1
chr1:3541308..3541355,-	p1@ENST00000435049				1				1
chr1:3541543..3541658,+	p1@TPRG1L										1		1				1								1
chr1:35497283..35497366,-	p1@ZMYM6										1								1		1		1		1
chr1:36022979..36023012,-	p1@KIAA0319L												1
chr1:36184437..36184514,-	p1@C1orf216										1		1				1		1		1				1
chr1:36273576..36273646,+	p1@EIF2C4																		1				1		1
chr1:36273793..36273818,+	p2@EIF2C4																		1		1		1		1
chr1:36396313..36396356,+	p3@EIF2C3				1								1						1		1		1		1
chr1:36396677..36396749,+	p1@EIF2C3																		1		1		1		1
chr1:36396763..36396787,+	p4@EIF2C3																				1				1
chr1:36396791..36396878,+	p2@EIF2C3																		1		1		1		1
chr1:36396894..36396932,+	p5@EIF2C3										1		1		1
chr1:36621697..36621822,+	p1@MAP7D1																1		1		1				1
chr1:3663901..3663958,-	p1@TP73-AS1				1
chr1:36771946..36771979,+	p2@SH3D21				1
chr1:36772691..36772727,+	p1@SH3D21				1				1
chr1:36789194..36789256,-	p1@FAM176B																								1
chr1:36851490..36851533,-	p1@STK40										1								1		1		1		1
chr1:36866859..36866901,+	p@chr1:36866859..36866901,+				1														1		1		1		1
chr1:3689211..3689226,+	p1@LOC388588										1						1
chr1:3689307..3689321,+	p3@LOC388588				1						1				1
chr1:3689325..3689369,+	p2@LOC388588				1						1		1		1		1
chr1:36929919..36929932,-	p2@MRPS15								1
chr1:3773747..3773793,-	p1@CEP104																		1		1		1		1
chr1:3774016..3774056,+	p1@DFFB												1
chr1:37939957..37940027,-	p1@ENST00000424989																		1						1
chr1:37940170..37940190,+	p1@ZC3H12A																		1		1		1
chr1:3816953..3816985,+	p1@LOC100133612				1
chr1:38273482..38273510,+	p4@C1orf122		1
chr1:38273528..38273541,+	p8@C1orf122														1		1
chr1:38273930..38273975,+	p3@C1orf122																1		1
chr1:38274246..38274318,+	p1@C1orf122				1								1		1
chr1:38397384..38397429,-	p2@INPP5B																				1
chr1:38478432..38478466,+	p2@UTP11L																				1
chr1:39325359..39325425,-	p1@RRAGC										1						1								1
chr1:39325623..39325679,+	p1@ENST00000433671																		1				1		1
chr1:39571026..39571117,+	p1@MACF1																		1		1		1		1
chr1:39624527..39624560,+	p@chr1:39624527..39624560,+				1
chr1:39670444..39670458,+	p5@MACF1																		1		1		1		1
chr1:39680927..39680954,+	p2@MACF1																		1		1				1
chr1:40042093..40042229,-	p4@PABPC4																								1
chr1:40042258..40042314,-	p5@PABPC4																								1
chr1:40042452..40042470,-	p1@PABPC4																		1		1				1
chr1:40042506..40042530,-	p2@PABPC4						1
chr1:40105299..40105326,-	p1@HEYL																		1		1		1		1
chr1:40204538..40204571,+	p1@PPIE						1
chr1:40349133..40349140,-	p2@TRIT1																		1		1
chr1:40349160..40349184,-	p1@TRIT1																		1
chr1:40367692..40367703,-	p3@MYCL1																		1		1		1
chr1:40420808..40420836,+	p1@MFSD2A														1				1
chr1:40505539..40505569,-	p@chr1:40505539..40505569,-																		1				1		1
chr1:40505891..40505929,+	p6@CAP1																		1		1		1		1
chr1:40506095..40506123,-	p@chr1:40506095..40506123,-																		1		1		1		1
chr1:40506344..40506355,+	p3@CAP1												1
chr1:40506371..40506382,+	p2@CAP1														1
chr1:40506393..40506453,+	p1@CAP1												1				1
chr1:40506460..40506471,+	p9@CAP1																		1
chr1:40538989..40539003,-	p@chr1:40538989..40539003,-																		1		1
chr1:40626920..40626935,-	p@chr1:40626920..40626935,-																		1		1		1		1
chr1:40626943..40626958,-	p@chr1:40626943..40626958,-																		1		1		1		1
chr1:40627028..40627037,+	p2@RLF																		1		1
chr1:40627108..40627113,+	p3@RLF																		1		1				1
chr1:40723707..40723738,+	p3@ZMPSTE24																		1		1		1
chr1:40723819..40723828,+	p5@ZMPSTE24																								1
chr1:40778264..40778280,-	p@chr1:40778264..40778280,-																		1		1		1		1
chr1:40778285..40778317,-	p@chr1:40778285..40778317,-																				1		1		1
chr1:40839369..40839449,+	p1@SMAP2																		1		1		1		1
chr1:40839454..40839468,+	p3@SMAP2																		1		1		1		1
chr1:40839478..40839487,+	p4@SMAP2																		1		1		1
chr1:40915725..40915808,+	p1@ZNF643				1				1										1						1
chr1:41131326..41131400,-	p1@RIMS3																		1		1		1		1
chr1:41157641..41157665,+	p7@NFYC																		1		1		1		1
chr1:41157671..41157695,+	p6@NFYC																				1		1		1
chr1:41157704..41157724,-	p2@LOC100130557																		1		1				1
chr1:41157729..41157774,-	p1@LOC100130557																		1		1				1
chr1:41445413..41445435,+	p2@CTPS		1		1		1		1
chr1:42127884..42127996,-	p@chr1:42127884..42127996,-																		1		1		1		1
chr1:42128117..42128145,+	p@chr1:42128117..42128145,+																		1		1				1
chr1:42501569..42501614,-	p1@HIVEP3																						1
chr1:42800848..42800859,-	p2@FOXJ3										1		1		1		1
chr1:42801540..42801562,-	p4@FOXJ3										1		1				1
chr1:42846443..42846502,+	p1@RIMKLA												1				1		1		1		1		1
chr1:42921761..42921785,+	p2@PPCS																		1		1				1
chr1:43147803..43147862,-	p@chr1:43147803..43147862,-				1														1				1		1
chr1:43148792..43148849,+	p2@YBX1										1		1						1						1
chr1:43282782..43282812,+	p1@ERMAP				1
chr1:43312258..43312310,+	p1@ZNF691				1
chr1:43824332..43824352,-	p1@ENST00000424948																		1		1		1		1
chr1:43824639..43824659,+	p1@CDC20				1
chr1:43833263..43833293,-	p2@ELOVL1										1		1				1
chr1:43833361..43833391,-	p3@ELOVL1																		1		1				1
chr1:43833628..43833703,-	p1@ELOVL1																1		1		1				1
chr1:43855421..43855432,-	p3@MED8																		1		1		1		1
chr1:43855444..43855478,-	p1@MED8				1								1						1		1		1		1
chr1:43855479..43855486,-	p2@MED8						1
chr1:43855545..43855557,+	p1@SZT2																		1		1				1
chr1:43855560..43855613,+	p1@ENST00000357658				1														1		1		1		1
chr1:44445593..44445621,+	p3@B4GALT2				1
chr1:44496085..44496120,+	p@chr1:44496085..44496120,+										1		1
chr1:44497118..44497176,-	p1@SLC6A9										1		1				1
chr1:44497180..44497218,-	p4@SLC6A9										1		1				1
chr1:45140081..45140169,-	p1@TMEM53										1		1				1				1				1
chr1:45187567..45187581,-	p1@RNU5F-1				1														1		1
chr1:45241130..45241174,-	p@chr1:45241130..45241174,-				1														1						1
chr1:45246409..45246420,-	p1@ENST00000455333				1
chr1:45266040..45266056,+	p1@PLK3										1		1						1		1				1
chr1:45274177..45274242,+	p1@BTBD19				1				1										1		1		1		1
chr1:45285665..45285671,-	p1@RNU5E-6P																		1		1
chr1:45452208..45452219,-	p2@EIF2B3																		1				1		1
chr1:45476944..45477023,-	p1@HECTD3												1				1		1		1		1		1
chr1:45805630..45805655,-	p2@MUTYH				1														1		1				1
chr1:45805670..45805715,-	p3@MUTYH				1														1
chr1:45806056..45806124,-	p1@MUTYH				1														1		1				1
chr1:45987548..45987566,-	p1@PRDX1												1				1		1
chr1:45988520..45988529,-	p5@PRDX1										1		1				1
chr1:46016554..46016576,+	p4@AKR1A1												1						1
chr1:46016703..46016755,+	p2@AKR1A1										1		1		1		1						1
chr1:46016762..46016777,+	p3@AKR1A1																		1		1		1		1
chr1:46153015..46153034,+	p2@TMEM69				1				1										1		1		1		1
chr1:46269248..46269292,+	p1@MAST2										1						1		1		1				1
chr1:46269307..46269328,+	p2@MAST2										1								1		1				1
chr1:46598284..46598356,-	p1@PIK3R3																		1
chr1:46646194..46646210,+	p1@TSPAN1										1		1		1		1
chr1:46664048..46664059,-	p2@POMGNT1										1		1				1
chr1:46664074..46664126,-	p1@POMGNT1										1		1				1
chr1:46713357..46713362,+	p2@RAD54L				1
chr1:46713405..46713452,+	p1@RAD54L				1
chr1:46805832..46805874,+	p4@NSUN4																				1				1
chr1:46806383..46806450,+	p2@NSUN4																		1				1		1
chr1:46806452..46806496,+	p1@NSUN4																								1
chr1:46859957..46860020,+	p1@FAAH				1				1
chr1:47082476..47082491,-	p3@MKNK1										1		1				1		1		1		1		1
chr1:47082495..47082544,-	p2@MKNK1																		1		1		1		1
chr1:47184745..47184826,-	p1@KIAA0494												1				1
chr1:47780143..47780188,+	p@chr1:47780143..47780188,+																		1						1
chr1:47799446..47799493,+	p1@CMPK1										1								1		1		1		1
chr1:47799542..47799624,+	p2@CMPK1																		1				1		1
chr1:47903300..47903378,-	p@chr1:47903300..47903378,-																		1		1				1
chr1:51702002..51702030,+	p2@RNF11																		1		1		1		1
chr1:51702175..51702200,+	p3@RNF11										1								1		1		1		1
chr1:51796198..51796224,-	p3@TTC39A										1		1				1
chr1:51796226..51796260,-	p1@TTC39A										1		1				1
chr1:51983938..51983982,+	p1@ENST00000415031				1				1
chr1:52082751..52082770,+	p1@OSBPL9																		1		1
chr1:52344471..52344481,-	p3@NRD1																		1
chr1:52831796..52831882,-	p1@CC2D1B				1														1						1
chr1:53068020..53068087,+	p1@GPX7								1
chr1:53192160..53192181,+	p2@ZYG11B																1		1		1				1
chr1:53308505..53308544,+	p2@ZYG11A																		1
chr1:53387352..53387384,-	p2@ECHDC2																		1		1		1		1
chr1:53387386..53387453,-	p1@ECHDC2																		1		1		1		1
chr1:53392995..53393021,+	p4@SCP2																		1		1
chr1:53793705..53793719,-	p2@LRP8		1		1														1
chr1:53793725..53793789,-	p1@LRP8				1														1						1
chr1:54355430..54355495,-	p1@YIPF1										1		1				1
chr1:54411255..54411290,-	p2@HSPB11				1
chr1:54411941..54411992,-	p3@HSPB11				1
chr1:55007925..55007966,+	p2@ACOT11																		1		1		1		1
chr1:55340870..55340885,-	p@chr1:55340870..55340885,-																						1
chr1:55352834..55352876,-	p1@DHCR24																						1		1
chr1:55352880..55352885,-	p5@DHCR24																1						1
chr1:55352897..55352908,-	p6@DHCR24																						1
chr1:55680953..55681050,-	p1@USP24																		1						1
chr1:565662..565697,+	p@chr1:565662..565697,+																		1
chr1:59165724..59165751,-	p1@MYSM1																		1		1				1
chr1:59165763..59165780,-	p2@MYSM1																		1
chr1:59249688..59249703,-	p3@JUN		1		1				1		1		1		1		1
chr1:59249707..59249727,-	p1@JUN																		1		1		1		1
chr1:59249732..59249749,-	p2@JUN		1						1
chr1:59762730..59762773,+	p1@FGGY																								1
chr1:60392397..60392451,-	p1@CYP2J2										1		1		1		1
chr1:60392452..60392499,-	p2@CYP2J2										1		1		1		1
chr1:6052463..6052542,-	p1@NPHP4				1				1
chr1:6086424..6086442,+	p3@KCNAB2																						1		1
chr1:61547894..61547968,+	p2@NFIA				1
chr1:61548069..61548102,+	p3@NFIA				1
chr1:61548225..61548299,+	p1@NFIA				1														1		1				1
chr1:62190793..62190822,-	p1@TM2D1																				1				1
chr1:62208091..62208182,+	p1@INADL				1
chr1:6259619..6259623,-	p3@RPL22																		1
chr1:6269335..6269436,-	p2@RPL22																								1
chr1:62901922..62901944,-	p@chr1:62901922..62901944,-																		1		1		1		1
chr1:63153944..63154110,-	p1@DOCK7																		1
chr1:6321111..6321174,-	p1@GPR153																		1		1				1
chr1:63989237..63989251,+	p3@EFCAB7																		1		1				1
chr1:6445809..6445885,-	p4@ACOT7										1
chr1:6453399..6453423,-	p2@ACOT7										1						1
chr1:6453426..6453447,-	p1@ACOT7												1						1
chr1:6484829..6484843,+	p1@ESPN																		1
chr1:6526192..6526250,-	p1@TNFRSF25																		1						1
chr1:65613340..65613370,+	p3@AK4										1		1				1
chr1:65613852..65613892,+	p1@AK4												1				1
chr1:6640046..6640101,+	p1@ZBTB48																								1
chr1:6640110..6640130,+	p2@ZBTB48																		1		1		1		1
chr1:6662919..6662936,-	p1@KLHL21																		1		1		1		1
chr1:67396044..67396071,+	p3@MIER1																		1		1		1		1
chr1:67519625..67519640,-	p1@AB385301																		1		1
chr1:67519785..67519810,-	p1@SLC35D1		1
chr1:67773527..67773577,+	p1@IL12RB2																		1		1		1		1
chr1:68150874..68150890,+	p1@GADD45A										1		1				1		1
chr1:6845035..6845053,-	p1@ENST00000442889										1
chr1:68698197..68698214,-	p1@WLS																		1
chr1:70687029..70687074,+	p3@SRSF11																								1
chr1:70687083..70687108,+	p4@SRSF11				1																1				1
chr1:70687122..70687136,+	p5@SRSF11				1														1		1				1
chr1:70687137..70687200,+	p2@SRSF11				1
chr1:70876926..70876963,+	p1@CTH																		1		1		1		1
chr1:713985..714054,-	p1@ENST00000428504,p1@uc001abo.2				1														1		1				1
chr1:74663994..74664005,+	p2@FPGT																						1
chr1:75198681..75198750,-	p1@CRYZ																		1		1				1
chr1:76251888..76251909,+	p2@RABGGTB				1								1
chr1:76251931..76251956,+	p1@RABGGTB																		1
chr1:7764789..7764834,+	p@chr1:7764789..7764834,+										1		1				1
chr1:78148324..78148365,-	p2@ZZZ3																								1
chr1:78149041..78149142,-	p1@ZZZ3																		1						1
chr1:78245303..78245351,+	p1@FAM73A										1		1						1		1				1
chr1:78245466..78245541,+	p1@RN5S21										1		1				1
chr1:78444940..78444963,+	p3@DNAJB4																		1		1				1
chr1:78444969..78445006,+	p5@DNAJB4				1														1		1				1
chr1:78470588..78470611,+	p2@DNAJB4																		1		1
chr1:78470614..78470635,+	p1@DNAJB4																		1		1		1		1
chr1:7973300..7973333,-	p1@UTS2																		1		1		1		1
chr1:8086360..8086378,-	p1@ERRFI1																		1		1		1		1
chr1:8378140..8378187,+	p1@SLC45A1																						1
chr1:84326670..84326728,-	p1@ENST00000417975,p1@ENST00000419733,p1@uc001diz.3										1		1
chr1:84464780..84464862,-	p1@TTLL7										1		1		1				1		1
chr1:84543580..84543619,-	p@chr1:84543580..84543619,-				1
chr1:84543626..84543646,-	p@chr1:84543626..84543646,-				1
chr1:8484314..8484348,-	p7@RERE																				1
chr1:84972250..84972271,-	p2@GNG5										1		1				1		1		1				1
chr1:85039785..85039809,+	p@chr1:85039785..85039809,+																				1		1		1
chr1:85155912..85155935,-	p3@SSX2IP				1
chr1:85155939..85155984,-	p2@SSX2IP				1
chr1:85462749..85462760,-	p3@MCOLN2																		1		1				1
chr1:85462762..85462804,-	p1@MCOLN2																		1		1		1		1
chr1:85462813..85462824,-	p2@MCOLN2																				1
chr1:85462899..85462931,+	p@chr1:85462899..85462931,+																				1				1
chr1:8585945..8586056,-	p3@RERE																		1		1		1		1
chr1:86174004..86174028,-	p2@ZNHIT6										1		1						1		1
chr1:87170448..87170539,+	p1@SH3GLB1										1		1				1
chr1:87170541..87170551,+	p5@SH3GLB1										1		1				1		1		1		1		1
chr1:87170553..87170562,+	p7@SH3GLB1																				1
chr1:87380002..87380098,-	p1@ENST00000331835																		1		1
chr1:87380299..87380475,+	p1@HS2ST1																		1
chr1:8763296..8763339,-	p9@RERE												1
chr1:8877692..8877732,-	p1@RERE																		1		1		1		1
chr1:8877735..8877760,-	p8@RERE				1
chr1:89150000..89150033,+	p2@PKN2																				1				1
chr1:8934931..8934947,-	p4@ENO1										1
chr1:89357240..89357257,-	p1@GTF2B																		1		1
chr1:8939265..8939367,-	p5@ENO1																		1		1				1
chr1:895930..896033,+	p1@KLHL17																		1		1				1
chr1:89990431..89990493,+	p1@LRRC8B				1
chr1:90098251..90098323,+	p2@LRRC8C																		1		1		1
chr1:901847..901907,+	p1@PLEKHN1				1						1						1		1		1		1		1
chr1:91317158..91317226,-	p1@ENST00000435649,p1@ENST00000443802,p1@uc001dnu.1																								1
chr1:91487516..91487528,-	p4@ZNF644														1
chr1:91487774..91487802,-	p2@ZNF644																		1		1
chr1:91487806..91487826,-	p5@ZNF644																		1		1				1
chr1:91487836..91487854,-	p3@ZNF644										1								1		1		1		1
chr1:9189144..9189195,-	p1@GPR157										1		1		1		1
chr1:9189245..9189259,-	p2@GPR157										1		1				1
chr1:91966384..91966454,+	p1@CDC7				1
chr1:9242221..9242293,+	p1@ENST00000412639										1
chr1:9242341..9242378,-	p1@uc009vmq.2				1						1		1				1
chr1:92907491..92907529,-	p@chr1:92907491..92907529,-				1
chr1:9294967..9294991,+	p4@H6PD												1
chr1:93250591..93250614,-	p2@EVI5																		1		1		1		1
chr1:93250620..93250673,-	p1@EVI5												1				1		1		1		1		1
chr1:93250683..93250700,-	p4@EVI5																		1				1		1
chr1:93250703..93250734,-	p3@EVI5																		1		1		1		1
chr1:93426998..93427056,-	p1@FAM69A																		1		1				1
chr1:934939..934962,-	p@chr1:934939..934962,-										1		1		1		1
chr1:9352942..9352964,+	p1@SPSB1		1		1														1		1		1		1
chr1:935496..935509,-	p3@HES4										1						1
chr1:935863..935899,+	p@chr1:935863..935899,+				1
chr1:93645934..93646012,-	p1@TMED5																						1
chr1:93811339..93811410,-	p1@LOC100131564				1																1				1
chr1:93913665..93913705,+	p1@FNBP1L										1		1				1
chr1:94050668..94050724,-	p5@BCAR3										1		1		1		1
chr1:94147385..94147407,-	p1@BCAR3										1						1		1		1		1		1
chr1:94374946..94374994,-	p1@GCLM										1		1		1		1		1		1		1		1
chr1:94375003..94375040,-	p2@GCLM										1				1		1		1
chr1:95285764..95285814,-	p1@ENST00000414374,p1@ENST00000418366,p1@ENST00000421997				1
chr1:955448..955508,+	p1@AGRN																		1		1		1		1
chr1:957600..957612,+	p@chr1:957600..957612,+																		1
chr1:957706..957750,+	p@chr1:957706..957750,+																				1				1
chr1:9599490..9599529,+	p1@SLC25A33												1
chr1:9599540..9599560,+	p2@SLC25A33																		1						1
chr1:97187318..97187363,+	p1@PTBP2																		1						1
chr1:98386613..98386619,-	p4@DPYD																		1
chr1:99127225..99127260,+	p2@SNX7																		1						1
chr1:99127265..99127290,+	p1@SNX7																		1		1				1
chr1:995067..995099,+	p1@uc009vjs.1										1		1				1
chr1:995102..995125,+	p1@ENST00000427998,p1@uc001acl.1										1		1		1		1
chr1:9970199..9970221,-	p3@CTNNBIP1										1				1
chr10:100206642..100206717,-	p1@HPS1																		1				1		1
chr10:101190668..101190736,+	p1@ENST00000416191				1																				1
chr10:101380158..101380235,-	p1@SLC25A28																		1
chr10:101418997..101419048,-	p2@SLC25A28				1
chr10:101419187..101419313,+	p1@ENTPD7																						1
chr10:101542415..101542428,+	p4@ABCC2				1
chr10:101542439..101542457,+	p3@ABCC2				1
chr10:101542462..101542535,+	p1@ABCC2				1
chr10:101769617..101769716,-	p1@DNMBP																		1		1
chr10:101945654..101945676,-	p5@ERLIN1								1
chr10:101945904..101945950,+	p@chr10:101945904..101945950,+				1
chr10:101989315..101989368,-	p1@CHUK																		1						1
chr10:102045882..102045902,-	p3@BLOC1S2																		1		1
chr10:102106829..102106869,+	p2@SCD																						1		1
chr10:102106933..102106948,+	p4@SCD										1		1		1		1						1		1
chr10:102106957..102106970,+	p5@SCD												1		1		1						1		1
chr10:102106982..102107015,+	p1@SCD																						1		1
chr10:102107051..102107062,+	p12@SCD																						1
chr10:102107065..102107089,+	p6@SCD		1
chr10:102112119..102112137,+	p@chr10:102112119..102112137,+														1		1
chr10:102114326..102114340,+	p@chr10:102114326..102114340,+												1		1		1
chr10:102756849..102756891,+	p4@LZTS2												1				1				1
chr10:102758029..102758073,+	p6@LZTS2																		1		1		1		1
chr10:102790852..102790909,-	p1@PDZD7																		1		1				1
chr10:102790980..102791072,+	p2@SFXN3																		1		1		1		1
chr10:102791231..102791249,+	p5@SFXN3																		1		1		1		1
chr10:102792188..102792219,+	p3@SFXN3																		1		1		1		1
chr10:102820864..102820887,+	p3@KAZALD1																1
chr10:102820989..102821005,+	p2@KAZALD1												1
chr10:102826125..102826157,+	p5@KAZALD1										1		1		1		1
chr10:102826168..102826202,+	p7@KAZALD1										1		1		1		1
chr10:102827417..102827455,-	p@chr10:102827417..102827455,-										1		1		1		1
chr10:102891048..102891078,+	p1@TLX1																		1
chr10:103113840..103113933,+	p1@BTRC																		1		1				1
chr10:103454876..103454962,-	p1@FBXW4																		1		1				1
chr10:103578162..103578173,-	p2@MGEA5																		1		1
chr10:103578182..103578217,-	p1@MGEA5																		1		1
chr10:103815874..103815953,-	p1@C10orf76												1						1		1				1
chr10:103815994..103816012,-	p2@C10orf76																		1		1		1
chr10:103825190..103825233,+	p2@HPS6																		1		1
chr10:103874692..103874715,-	p6@LDB1																		1		1				1
chr10:103874720..103874723,-	p13@LDB1				1
chr10:103874747..103874767,-	p2@LDB1				1														1		1		1		1
chr10:103880178..103880208,-	p5@LDB1																		1						1
chr10:103880209..103880284,-	p3@LDB1																		1		1		1		1
chr10:104154246..104154347,+	p3@NFKB2										1		1				1		1		1		1		1
chr10:104155455..104155479,+	p1@NFKB2																		1		1		1		1
chr10:104192405..104192440,-	p2@CUEDC2																1
chr10:104195519..104195534,+	p@chr10:104195519..104195534,+																		1		1				1
chr10:104211252..104211270,-	p1@C10orf95										1		1				1
chr10:104221137..104221188,+	p1@TMEM180				1																		1		1
chr10:104262426..104262437,-	p2@ACTR1A																		1		1				1
chr10:104263713..104263740,+	p1@SUFU																		1		1		1		1
chr10:104263743..104263798,+	p2@SUFU																		1		1		1
chr10:104402064..104402122,+	p@chr10:104402064..104402122,+																		1		1				1
chr10:104403399..104403446,+	p@chr10:104403399..104403446,+																		1		1				1
chr10:104403609..104403633,+	p@chr10:104403609..104403633,+																				1				1
chr10:104403641..104403699,+	p@chr10:104403641..104403699,+																		1		1		1		1
chr10:104474353..104474405,+	p1@SFXN2				1
chr10:104503727..104503748,+	p6@C10orf26																		1		1		1		1
chr10:104678290..104678316,+	p2@CNNM2																		1		1				1
chr10:104953009..104953061,-	p1@NT5C2																		1		1		1		1
chr10:105156198..105156248,-	p1@USMG5				1
chr10:105212141..105212183,-	p3@CALHM2																		1
chr10:105314881..105314945,+	p3@NEURL										1		1				1
chr10:105615282..105615323,-	p6@SH3PXD2A																		1		1		1		1
chr10:105677886..105677995,-	p1@OBFC1										1		1				1
chr10:105726862..105726986,+	p1@SLK										1		1		1		1
chr10:105881906..105881935,+	p1@SFR1																		1		1		1		1
chr10:106034884..106034936,+	p1@GSTO2												1
chr10:106098163..106098181,-	p2@ITPRIP																		1		1		1		1
chr10:106098189..106098232,-	p1@ITPRIP																		1		1
chr10:109449311..109449328,+	p@chr10:109449311..109449328,+																		1		1		1		1
chr10:109449332..109449361,+	p@chr10:109449332..109449361,+																		1		1		1		1
chr10:1094819..1094890,-	p1@IDI1																		1				1		1
chr10:1095050..1095066,-	p2@IDI1																		1				1
chr10:1095416..1095482,+	p3@WDR37																		1		1		1		1
chr10:1102303..1102379,+	p1@WDR37																		1		1		1		1
chr10:1102624..1102666,-	p3@IDI1																		1
chr10:1102721..1102805,+	p2@WDR37				1
chr10:111767726..111767752,+	p1@ADD3																		1		1				1
chr10:111767980..111767995,+	p2@ADD3										1		1				1
chr10:111967345..111967422,+	p1@MXI1																		1		1
chr10:112064630..112064650,-	p2@SMNDC1																								1
chr10:112064654..112064663,-	p3@SMNDC1																				1
chr10:112257656..112257671,+	p1@DUSP5																		1		1
chr10:112631976..112632038,-	p1@ENST00000420367																1
chr10:114206626..114206637,-	p4@ZDHHC6				1
chr10:114206649..114206688,-	p1@ZDHHC6				1
chr10:114206956..114207040,+	p1@VTI1A																		1		1				1
chr10:115614611..115614623,+	p2@NHLRC2																		1				1		1
chr10:115803583..115803609,+	p2@ADRB1														1
chr10:116286599..116286654,-	p2@ABLIM1										1		1				1
chr10:116286656..116286693,-	p1@ABLIM1										1		1				1
chr10:116581513..116581570,+	p1@FAM160B1																		1		1				1
chr10:118764649..118764683,-	p2@KIAA1598																		1		1		1		1
chr10:118764684..118764710,-	p1@KIAA1598																		1		1		1		1
chr10:118764743..118764760,-	p7@KIAA1598												1
chr10:118764785..118764802,-	p5@KIAA1598																		1		1		1		1
chr10:118764805..118764816,-	p8@KIAA1598																		1		1		1		1
chr10:119134918..119134986,-	p1@PDZD8																		1		1				1
chr10:119806381..119806423,-	p1@RAB11FIP2																		1
chr10:120840292..120840303,-	p2@EIF3A						1
chr10:12084770..12084830,-	p1@UPF2																				1
chr10:120924883..120924948,-	p2@SFXN4																1
chr10:12110963..12111034,+	p1@DHTKD1																		1		1		1		1
chr10:121302164..121302191,-	p2@RGS10																						1		1
chr10:121302195..121302245,-	p1@RGS10																						1		1
chr10:121356150..121356207,-	p1@TIAL1																		1		1				1
chr10:121356208..121356219,-	p5@TIAL1																								1
chr10:121356466..121356482,-	p2@TIAL1																								1
chr10:121410884..121410902,+	p1@BAG3																		1		1		1
chr10:121410918..121410941,+	p3@BAG3																		1		1
chr10:121411071..121411091,+	p2@BAG3										1		1				1		1		1		1		1
chr10:121429416..121429445,+	p@chr10:121429416..121429445,+																		1
chr10:121485554..121485584,+	p2@INPP5F																		1						1
chr10:121485588..121485627,+	p3@INPP5F																1		1		1		1		1
chr10:121485630..121485669,+	p4@INPP5F																		1		1		1		1
chr10:12171641..12171720,+	p1@SEC61A2																		1		1		1		1
chr10:12237820..12237834,-	p2@NUDT5																		1		1
chr10:12238071..12238154,-	p3@NUDT5																				1
chr10:123687497..123687562,-	p1@ATE1																								1
chr10:123687659..123687726,+	p1@ENST00000437593				1														1		1		1		1
chr10:123872261..123872284,+	p5@TACC2																		1						1
chr10:123872391..123872432,+	p2@TACC2				1
chr10:123872483..123872573,+	p1@TACC2																		1		1
chr10:12391532..12391584,+	p1@CAMK1D																		1		1		1		1
chr10:12391685..12391734,+	p2@CAMK1D																		1		1		1		1
chr10:124134136..124134153,+	p3@PLEKHA1				1
chr10:124134155..124134196,+	p2@PLEKHA1				1												1
chr10:124639062..124639113,-	p1@FAM24B				1
chr10:126107482..126107501,-	p1@OAT										1		1				1		1
chr10:126432932..126432958,-	p2@FAM53B																						1
chr10:126605451..126605474,+	p1@ENST00000508096																		1						1
chr10:126605481..126605502,+	p2@ENST00000508096																		1		1		1		1
chr10:126849085..126849138,-	p2@CTBP2																		1		1				1
chr10:126849588..126849614,-	p1@CTBP2																						1
chr10:126849626..126849633,-	p7@CTBP2																								1
chr10:127355734..127355751,-	p@chr10:127355734..127355751,-																				1
chr10:127408263..127408308,+	p1@C10orf137				1
chr10:127408315..127408326,+	p2@C10orf137				1
chr10:127511845..127511859,-	p3@UROS										1
chr10:129845823..129845863,+	p2@PTPRE																		1				1		1
chr10:13142075..13142193,+	p1@OPTN										1		1				1		1		1		1		1
chr10:13342051..13342071,-	p1@PHYH																		1
chr10:13389654..13389710,-	p3@SEPHS1										1				1
chr10:13390222..13390246,-	p1@SEPHS1														1
chr10:134145640..134145724,+	p1@LRRC27												1						1		1		1		1
chr10:134146041..134146067,-	p6@STK32C																		1		1		1		1
chr10:134259182..134259198,+	p@chr10:134259182..134259198,+																		1		1				1
chr10:134331745..134331767,-	p1@ENST00000455414,p1@uc001lln.2				1
chr10:134351282..134351316,+	p1@INPP5A																		1		1		1		1
chr10:134351319..134351341,+	p2@INPP5A																		1		1		1		1
chr10:135122603..135122647,-	p3@TUBGCP2																		1
chr10:135160851..135160869,+	p2@PRAP1		1		1
chr10:135160870..135160906,+	p1@PRAP1		1		1				1
chr10:135171178..135171242,-	p2@C10orf125				1
chr10:135171510..135171544,-	p1@C10orf125		1		1				1
chr10:135207623..135207679,+	p2@MTG1				1
chr10:135207683..135207737,+	p1@MTG1				1
chr10:135207747..135207756,+	p4@MTG1				1
chr10:14920599..14920690,-	p@chr10:14920599..14920690,-																		1						1
chr10:14996023..14996069,-	p1@DCLRE1C				1
chr10:14996070..14996102,-	p2@DCLRE1C				1
chr10:15139176..15139202,+	p2@RPP38		1		1
chr10:15210615..15210654,-	p2@NMT2																		1						1
chr10:15210666..15210707,-	p1@NMT2																		1						1
chr10:15902449..15902528,-	p1@FAM188A																		1						1
chr10:16478995..16479020,+	p1@PTER				1				1										1		1		1		1
chr10:17270548..17270610,+	p2@VIM																		1		1				1
chr10:17271266..17271286,+	p1@VIM																		1		1		1		1
chr10:17271909..17272033,-	p1@uc001iot.1																		1		1		1		1
chr10:17272625..17272692,+	p@chr10:17272625..17272692,+																		1		1				1
chr10:17277273..17277306,+	p@chr10:17277273..17277306,+																		1				1
chr10:17659325..17659355,-	p1@PTPLA		1		1
chr10:17686221..17686280,+	p2@STAM																						1
chr10:18940468..18940489,-	p2@NSUN6				1
chr10:18940501..18940583,-	p1@NSUN6				1
chr10:18948288..18948305,+	p2@ARL5B																		1
chr10:18948311..18948417,+	p1@ARL5B																								1
chr10:20105324..20105339,+	p2@PLXDC2																		1				1		1
chr10:20105340..20105382,+	p1@PLXDC2																		1		1		1		1
chr10:20105531..20105546,+	p3@PLXDC2																						1
chr10:21815496..21815501,+	p@chr10:21815496..21815501,+																		1		1		1		1
chr10:21823128..21823216,+	p1@MLLT10																		1		1		1		1
chr10:21823243..21823290,+	p2@MLLT10																		1		1		1		1
chr10:21823296..21823309,+	p8@MLLT10																		1		1		1		1
chr10:21823381..21823399,+	p4@MLLT10																						1
chr10:22610377..22610387,+	p11@BMI1																								1
chr10:23003406..23003417,-	p4@PIP4K2A												1								1		1		1
chr10:23003436..23003459,-	p3@PIP4K2A																				1
chr10:23728041..23728084,+	p3@OTUD1																								1
chr10:24755416..24755470,+	p1@KIAA1217										1		1				1
chr10:25012800..25012822,-	p1@ARHGAP21										1		1						1		1		1		1
chr10:25012828..25012860,-	p2@ARHGAP21										1		1		1		1		1		1		1		1
chr10:25013534..25013574,-	p@chr10:25013534..25013574,-				1
chr10:27149817..27149850,-	p2@ABI1										1										1				1
chr10:27389351..27389384,-	p2@ANKRD26																		1		1		1		1
chr10:27389392..27389436,-	p1@ANKRD26																		1
chr10:27443390..27443429,+	p2@MASTL				1														1		1		1		1
chr10:27444086..27444105,-	p4@YME1L1																		1		1		1		1
chr10:27444113..27444140,-	p3@YME1L1										1						1		1		1		1		1
chr10:27444143..27444188,-	p5@YME1L1																				1
chr10:27444268..27444301,+	p1@MASTL				1
chr10:27529408..27529427,-	p2@ACBD5				1						1		1				1		1		1		1		1
chr10:27529437..27529461,-	p4@ACBD5																				1				1
chr10:27529716..27529756,-	p1@ACBD5																		1				1		1
chr10:27793259..27793275,+	p2@RAB18																		1		1
chr10:28591893..28591931,-	p3@MPP7												1
chr10:28821614..28821697,-	p3@ENST00000527986																		1		1		1		1
chr10:28821724..28821742,+	p3@WAC																						1		1
chr10:28822037..28822082,+	p1@WAC																		1		1				1
chr10:28822202..28822234,+	p7@WAC																				1				1
chr10:28966443..28966461,+	p1@BAMBI																		1		1		1
chr10:29698456..29698498,+	p1@LOC387647												1
chr10:29698502..29698509,+	p1@ENST00000446807								1
chr10:29698510..29698527,+	p1@ENST00000423223,p1@ENST00000445521				1								1				1
chr10:30024802..30024871,-	p5@SVIL																		1		1
chr10:30025857..30025872,-	p2@SVIL										1		1				1
chr10:30025922..30025958,-	p3@SVIL										1		1				1
chr10:30025969..30025980,-	p10@SVIL										1		1
chr10:30723045..30723060,+	p2@MAP3K8																		1		1		1		1
chr10:30723105..30723122,+	p1@MAP3K8										1		1						1		1		1		1
chr10:30723533..30723597,+	p3@MAP3K8																		1		1
chr10:30723603..30723627,+	p4@MAP3K8				1
chr10:3109689..3109693,+	p4@PFKP												1
chr10:3109695..3109749,+	p1@PFKP																		1		1				1
chr10:3109762..3109769,+	p15@PFKP																		1		1				1
chr10:31320777..31320834,-	p1@ZNF438																		1		1				1
chr10:31607943..31608005,-	p1@ZEB1-AS1												1
chr10:31608127..31608156,+	p1@ZEB1																		1
chr10:3214965..3214984,-	p1@PITRM1																		1
chr10:32217700..32217713,-	p2@ARHGAP12												1						1		1				1
chr10:32667660..32667735,-	p2@EPC1				1
chr10:32735177..32735217,+	p3@CCDC7																		1		1		1		1
chr10:33623460..33623478,-	p3@NRP1																						1		1
chr10:33624127..33624173,-	p8@NRP1																						1
chr10:35379474..35379494,-	p5@CUL2																								1
chr10:35415761..35415800,+	p7@CREM												1
chr10:35415978..35416050,+	p5@CREM				1
chr10:35625315..35625366,-	p@chr10:35625315..35625366,-				1														1		1		1		1
chr10:35625414..35625477,+	p1@CCNY																		1		1		1		1
chr10:35625548..35625619,+	p2@CCNY										1		1						1		1		1		1
chr10:35625630..35625658,+	p3@CCNY										1
chr10:3824229..3824253,-	p7@KLF6																		1		1		1		1
chr10:38265517..38265591,-	p1@ZNF25										1		1						1						1
chr10:3827371..3827386,-	p2@KLF6										1		1		1		1		1		1		1		1
chr10:3827389..3827408,-	p1@KLF6										1		1		1		1
chr10:3827417..3827428,-	p3@KLF6										1		1		1		1		1		1		1		1
chr10:3827738..3827754,+	p@chr10:3827738..3827754,+				1				1		1		1				1		1		1		1		1
chr10:38299546..38299686,+	p1@ZNF33A																				1				1
chr10:38446333..38446347,-	p@chr10:38446333..38446347,-																								1
chr10:38645314..38645345,+	p1@HSD17B7P2																		1		1		1		1
chr10:43048207..43048263,-	p1@ZNF37BP				1														1		1				1
chr10:43048264..43048285,-	p2@ZNF37BP																		1		1		1		1
chr10:43133950..43133994,-	p2@ZNF33B																		1		1
chr10:43134001..43134026,-	p1@ZNF33B																		1		1				1
chr10:43633883..43633904,+	p1@CSGALNACT2										1
chr10:43867077..43867098,+	p1@FXYD4									1		1				1
chr10:43882591..43882618,-	p7@HNRNPF										1
chr10:43932553..43932571,+	p2@ZNF487P												1
chr10:44101850..44101896,+	p1@ZNF485				1
chr10:44144292..44144338,-	p1@ZNF32				1				1																1
chr10:45474250..45474264,-	p1@C10orf10																		1		1		1
chr10:45869615..45869647,+	p2@ALOX5																		1		1		1		1
chr10:45869652..45869680,+	p1@ALOX5																	1		1		1		1
chr10:46168156..46168246,-	p1@ZFAND4																		1
chr10:46222680..46222738,+	p1@FAM21C																		1		1		1		1
chr10:46951459..46951480,+	p1@ENST00000506914																		1						1
chr10:49892890..49892902,+	p2@WDFY4																		1
chr10:50747064..50747124,-	p1@ERCC6,p1@PGBD3																		1		1
chr10:50747158..50747175,-	p2@ERCC6,p2@PGBD3																		1		1				1
chr10:50970322..50970381,-	p1@OGDHL				1
chr10:51565239..51565263,+	p2@NCOA4																		1
chr10:51572408..51572454,+	p3@NCOA4												1						1		1		1		1
chr10:51827705..51827720,+	p1@FAM21A										1		1				1		1		1		1		1
chr10:52383644..52383742,-	p1@SGMS1																		1		1		1		1
chr10:58121214..58121265,+	p@chr10:58121214..58121265,+																		1		1
chr10:5855585..5855642,+	p@chr10:5855585..5855642,+																		1		1				1
chr10:60094758..60094774,+	p1@UBE2D1																		1		1		1		1
chr10:6130946..6130960,+	p2@RBM17				1		1
chr10:61666180..61666222,-	p2@CCDC6																		1		1		1		1
chr10:61666242..61666265,-	p3@CCDC6																		1		1				1
chr10:6186847..6186921,+	p2@PFKFB3																				1				1
chr10:61900474..61900503,-	p12@ANK3										1
chr10:6244887..6244904,+	p1@PFKFB3																		1		1		1		1
chr10:6255588..6255614,+	p@chr10:6255588..6255614,+																								1
chr10:62703921..62703966,-	p1@RHOBTB1										1						1
chr10:62704076..62704089,-	p4@RHOBTB1										1						1		1
chr10:65225034..65225046,+	p3@LOC84989																		1		1		1		1
chr10:65225728..65225755,-	p4@JMJD1C												1						1		1				1
chr10:65281125..65281183,+	p1@REEP3																		1		1		1		1
chr10:65281184..65281195,+	p3@REEP3										1
chr10:65281198..65281243,+	p2@REEP3										1
chr10:65281783..65281795,-	p@chr10:65281783..65281795,-																		1		1		1
chr10:65281801..65281889,-	p@chr10:65281801..65281889,-				1														1		1		1		1
chr10:69597810..69597827,-	p2@DNAJC12										1		1		1		1
chr10:69597886..69597910,-	p1@DNAJC12										1		1				1
chr10:69597932..69597953,-	p3@DNAJC12																1
chr10:69644404..69644425,+	p1@SIRT1																		1		1		1		1
chr10:69644451..69644477,+	p2@SIRT1																								1
chr10:69834948..69834972,-	p2@HERC4										1						1		1		1				1
chr10:69834973..69834998,-	p3@HERC4																		1		1				1
chr10:70166999..70167062,-	p1@RUFY2																		1		1				1
chr10:70259244..70259249,+	p1@ENST00000414397				1
chr10:70287203..70287226,-	p2@SLC25A16				1						1		1		1		1		1
chr10:70287233..70287290,-	p1@SLC25A16				1						1		1				1		1		1		1		1
chr10:71211212..71211288,+	p1@TSPAN15																		1		1		1		1
chr10:71892555..71892616,-	p1@AIFM2												1
chr10:71993176..71993193,-	p2@PPA1										1
chr10:72083650..72083662,-	p7@LRRC20				1
chr10:72163885..72163919,+	p1@EIF4EBP2																						1
chr10:72163929..72163940,+	p5@EIF4EBP2																				1		1
chr10:72238517..72238595,+	p1@KIAA1274																		1				1		1
chr10:72575643..72575753,+	p1@SGPL1																		1		1				1
chr10:73079000..73079024,+	p1@SLC29A3																		1		1				1
chr10:73156664..73156716,+	p1@CDH23																		1		1		1		1
chr10:73533270..73533303,-	p1@C10orf54																						1		1
chr10:73579309..73579331,-	p5@PSAP																				1		1		1
chr10:73581681..73581767,-	p4@PSAP																				1		1
chr10:73588656..73588715,-	p@chr10:73588656..73588715,-																				1
chr10:73588807..73588828,-	p@chr10:73588807..73588828,-																		1		1		1
chr10:73590916..73590954,-	p@chr10:73590916..73590954,-																		1		1		1		1
chr10:73594214..73594228,-	p@chr10:73594214..73594228,-																		1						1
chr10:73611070..73611078,-	p16@PSAP																						1
chr10:73975998..73976020,-	p3@ASCC1										1		1				1		1		1
chr10:74033672..74033688,+	p1@DDIT4										1		1		1		1
chr10:74033760..74033769,+	p2@DDIT4												1
chr10:74034090..74034110,+	p3@DDIT4										1						1
chr10:74114696..74114709,-	p3@DNAJB12												1
chr10:74385811..74385859,-	p1@MICU1																		1		1
chr10:74451883..74451912,+	p1@MCU																		1		1				1
chr10:74856613..74856631,-	p1@P4HA1																		1
chr10:74927875..74927881,+	p1@FAM149B1												1						1		1		1		1
chr10:75012141..75012167,-	p3@MRPS16																								1
chr10:75012527..75012552,+	p1@ENST00000457147,p1@uc001jtu.1																		1		1
chr10:75160597..75160628,-	p2@ANXA7																		1
chr10:75173785..75173844,-	p1@ANXA7																		1
chr10:75182495..75182499,-	p1@ENST00000440913				1
chr10:75255502..75255520,+	p1@ENST00000422977																				1
chr10:75490225..75490276,-	p1@AGAP5,p1@BMS1P4				1														1		1				1
chr10:75490314..75490360,+	p1@C10orf102																		1		1		1		1
chr10:75532398..75532498,+	p2@FUT11										1		1		1		1
chr10:75532718..75532753,-	p6@FLJ44715																1
chr10:75541699..75541720,-	p@chr10:75541699..75541720,-				1
chr10:75545329..75545383,+	p1@KIAA0913												1						1		1		1		1
chr10:75545391..75545414,+	p2@KIAA0913										1		1		1		1
chr10:75571566..75571584,-	p2@NDST2																		1
chr10:75670882..75670898,+	p1@PLAU																		1		1		1		1
chr10:75757863..75757897,+	p1@VCL																		1		1		1		1
chr10:75910789..75910804,-	p2@AP3M1																		1		1
chr10:75936300..75936322,+	p3@ADK																		1		1				1
chr10:75936542..75936557,+	p4@ADK																		1		1				1
chr10:76586311..76586341,+	p2@KAT6B										1
chr10:76586348..76586366,+	p1@KAT6B										1								1		1		1		1
chr10:76868931..76868980,-	p1@DUSP13								1
chr10:76871235..76871292,+	p3@SAMD8																		1		1				1
chr10:76871353..76871394,+	p2@SAMD8																		1		1		1		1
chr10:76871399..76871426,+	p1@SAMD8									1		1				1			1		1		1		1
chr10:76995654..76995663,-	p6@COMTD1										1		1				1
chr10:76995675..76995688,-	p3@COMTD1										1		1				1
chr10:76995689..76995737,-	p1@COMTD1										1		1				1		1		1
chr10:7708918..7708939,-	p1@ITIH5		1		1				1
chr10:77161504..77161530,-	p1@ZNF503														1
chr10:77161533..77161546,-	p2@ZNF503												1
chr10:77169337..77169381,-	p@chr10:77169337..77169381,-				1
chr10:79617081..79617125,-	p@chr10:79617081..79617125,-										1		1		1		1
chr10:79686841..79686883,-	p3@DLG5																1
chr10:79793612..79793631,+	p1@RPS24																						1
chr10:79800373..79800422,+	p@chr10:79800373..79800422,+																								1
chr10:80828679..80828700,+	p2@ZMIZ1																		1		1		1		1
chr10:80828712..80828771,+	p1@ZMIZ1																		1		1		1		1
chr10:8087237..8087255,+	p@chr10:8087237..8087255,+													1
chr10:81002562..81002621,+	p@chr10:81002562..81002621,+																		1		1		1		1
chr10:81002662..81002681,+	p@chr10:81002662..81002681,+												1
chr10:81003177..81003226,+	p3@ZMIZ1										1						1
chr10:81205373..81205429,-	p1@ZCCHC24																		1		1		1
chr10:81586293..81586309,-	p1@ENST00000470445										1		1				1
chr10:81839013..81839043,+	p2@C10orf57																		1		1				1
chr10:81965277..81965306,-	p1@ANXA11										1		1				1
chr10:81967174..81967212,+	p1@LOC439990				1
chr10:82168335..82168379,+	p3@FAM213A																						1		1
chr10:86088310..86088334,+	p4@FAM190B																1
chr10:86088337..86088377,+	p2@FAM190B				1														1				1		1
chr10:86088381..86088436,+	p1@FAM190B										1		1				1		1		1		1		1
chr10:88516282..88516301,+	p3@BMPR1A												1						1		1				1
chr10:88516341..88516391,+	p1@BMPR1A																				1				1
chr10:88718314..88718388,+	p1@SNCG										1		1				1
chr10:88719108..88719194,+	p2@SNCG										1		1				1
chr10:88728230..88728245,+	p1@C10orf116										1		1		1		1
chr10:88730088..88730132,+	p1@AGAP11																		1		1		1		1
chr10:88854926..88854985,+	p1@FAM35A										1														1
chr10:89102091..89102112,-	p1@ENST00000413961										1		1				1		1		1				1
chr10:89102208..89102219,-	p1@ENST00000458739												1						1						1
chr10:89419595..89419643,+	p1@PAPSS2																		1		1				1
chr10:89623339..89623350,+	p3@PTEN																						1
chr10:89623352..89623426,+	p1@PTEN																						1
chr10:90750378..90750442,+	p2@FAS				1
chr10:90750493..90750633,+	p1@FAS				1
chr10:91011525..91011541,-	p2@LIPA																		1		1		1		1
chr10:91011548..91011636,-	p1@LIPA																						1
chr10:91403858..91403880,+	p@chr10:91403858..91403880,+				1
chr10:91461133..91461151,-	p2@ENST00000449882				1
chr10:92922717..92922835,+	p1@PCGF5										1		1
chr10:92980399..92980458,+	p2@PCGF5																		1		1		1		1
chr10:93170081..93170180,+	p1@HECTD2																		1		1				1
chr10:93558160..93558234,+	p1@TNKS2																1		1				1		1
chr10:93683519..93683594,+	p1@BTAF1				1
chr10:94050820..94050868,-	p1@CPEB3												1						1		1				1
chr10:94050913..94050965,+	p1@MARCH5																		1
chr10:94051055..94051085,+	p2@MARCH5												1				1
chr10:94333763..94333783,-	p2@IDE																1
chr10:94449703..94449718,+	p1@HHEX																						1
chr10:94590910..94590942,+	p3@EXOC6																		1		1		1
chr10:95242083..95242098,-	p2@MYOF																		1		1		1		1
chr10:95242150..95242208,-	p3@MYOF																		1		1		1		1
chr10:96122645..96122675,-	p2@NOC3L																		1
chr10:96143569..96143573,+	p@chr10:96143569..96143573,+																		1		1				1
chr10:96162242..96162283,+	p2@TBC1D12																		1		1
chr10:96305516..96305531,+	p2@HELLS																		1
chr10:97050749..97050772,-	p1@PDLIM1																		1		1		1
chr10:97050816..97050825,-	p4@PDLIM1																1
chr10:97453610..97453644,-	p3@TCTN3										1
chr10:977581..977592,-	p4@LARP4B												1				1
chr10:977607..977616,-	p3@LARP4B				1						1		1						1		1		1		1
chr10:97889464..97889494,+	p3@ZNF518A																		1		1				1
chr10:97890262..97890298,+	p4@ZNF518A				1																1				1
chr10:98346700..98346713,-	p3@TM9SF3										1		1				1		1		1		1
chr10:98346732..98346783,-	p1@TM9SF3										1		1				1
chr10:98346801..98346812,-	p2@TM9SF3																1
chr10:98591637..98591643,+	p8@LCOR																		1		1				1
chr10:98592674..98592724,+	p2@LCOR												1				1
chr10:99094236..99094266,-	p2@FRAT2												1
chr10:99161003..99161028,-	p2@RRP12										1				1		1		1
chr10:99161033..99161108,-	p1@RRP12												1
chr10:99205959..99205981,+	p2@ZDHHC16														1		1				1		1
chr10:99393208..99393233,-	p2@MORN4				1				1
chr10:99400448..99400497,+	p1@PI4K2A																						1
chr10:99446965..99447007,-	p1@AVPI1																		1		1				1
chr10:99496872..99496954,+	p1@ZFYVE27				1														1		1		1		1
chr10:99609582..99609664,+	p1@GOLGA7B												1				1
chr11:101785727..101785767,+	p1@KIAA1377										1		1
chr11:101785932..101786011,+	p2@KIAA1377										1		1		1		1
chr11:102323410..102323435,-	p3@TMEM123																				1		1		1
chr11:102323489..102323576,-	p1@TMEM123																						1
chr11:102323582..102323593,-	p5@TMEM123												1
chr11:102323740..102323780,-	p4@TMEM123										1		1		1		1		1		1		1
chr11:102962818..102962842,-	p2@DCUN1D5										1		1		1		1
chr11:102962853..102962864,-	p3@DCUN1D5										1		1				1
chr11:10315741..10315773,-	p1@SBF2												1				1		1		1		1		1
chr11:104905868..104905889,-	p1@CASP1																		1
chr11:105892916..105892928,-	p2@KIAA1826																		1		1
chr11:10772812..10772832,+	p2@CTR9																		1		1
chr11:107729584..107729605,-	p5@SLC35F2																		1				1		1
chr11:107799268..107799291,+	p4@RAB39A																		1
chr11:108093755..108093832,+	p1@ATM																								1
chr11:108093839..108093850,+	p5@ATM				1
chr11:109963515..109963534,+	p1@ZC3H12C																		1		1		1		1
chr11:109963610..109963630,+	p4@ZC3H12C																		1		1		1
chr11:109963653..109963664,+	p6@ZC3H12C																		1		1		1		1
chr11:110167302..110167316,-	p3@RDX																		1
chr11:110167633..110167658,-	p7@RDX										1
chr11:111170019..111170049,+	p1@C11orf93				1
chr11:111741994..111742058,-	p4@ALG9																		1		1				1
chr11:111798032..111798047,+	p5@DIXDC1				1
chr11:114310164..114310236,+	p1@REXO2										1		1						1
chr11:114310237..114310271,+	p2@REXO2										1		1				1		1
chr11:1151573..1151590,+	p1@MUC5AC										1		1				1
chr11:115375126..115375140,-	p1@CADM1																		1		1		1		1
chr11:116658709..116658750,-	p1@ZNF259												1
chr11:116663102..116663112,-	p3@APOA5				1
chr11:116906800..116906803,-	p1@ENST00000438127																				1
chr11:117049445..117049466,+	p1@SIDT2										1		1				1		1		1				1
chr11:117049603..117049648,+	p2@SIDT2												1				1
chr11:117102768..117102820,-	p1@PCSK7										1								1						1
chr11:117103208..117103288,-	p2@PCSK7																		1						1
chr11:117198852..117198873,+	p1@CEP164																		1		1				1
chr11:117856967..117857015,-	p@chr11:117856967..117857015,-																		1		1				1
chr11:117857101..117857121,+	p1@IL10RA																		1		1		1		1
chr11:118122996..118123090,-	p1@MPZL3																				1
chr11:118272314..118272327,+	p1@ATP5L				1
chr11:118307179..118307223,+	p1@MLL																		1				1
chr11:118492055..118492183,+	p2@PHLDB1				1
chr11:11863579..11863618,+	p2@USP47																		1		1
chr11:118771382..118771402,-	p4@BCL9L										1						1
chr11:118799437..118799472,+	p@chr11:118799437..118799472,+												1
chr11:118868830..118868904,+	p1@CCDC84																		1		1		1		1
chr11:118889153..118889232,+	p2@TRAPPC4																		1		1
chr11:118901559..118901621,-	p1@SLC37A4				1
chr11:118927566..118927665,-	p4@HYOU1																				1		1		1
chr11:118927755..118927766,-	p7@HYOU1																		1
chr11:118965662..118965737,-	p2@H2AFX														1
chr11:118978045..118978139,+	p1@C2CD2L										1								1		1		1		1
chr11:119076745..119076792,+	p2@CBL																		1		1		1
chr11:119077016..119077084,+	p1@CBL																		1		1				1
chr11:119599869..119599934,-	p1@PVRL1																		1
chr11:120195992..120196023,+	p1@TMEM136				1				1
chr11:120207031..120207060,+	p2@ARHGEF12												1						1
chr11:120207066..120207129,+	p1@ARHGEF12																		1
chr11:120207144..120207156,+	p5@ARHGEF12												1		1
chr11:120894785..120894840,+	p1@TBCEL																		1
chr11:121163434..121163458,+	p2@SC5DL																						1		1
chr11:121163466..121163497,+	p1@SC5DL										1				1		1						1		1
chr11:12132117..12132160,+	p1@MICAL2																		1		1		1
chr11:121322832..121322879,+	p2@SORL1																						1
chr11:121421149..121421227,+	p@chr11:121421149..121421227,+																						1
chr11:1221057..1221104,+	p1@uc009ycs.1										1		1		1		1
chr11:122526420..122526440,+	p1@UBASH3B																		1		1		1		1
chr11:122932835..122932852,-	p1@HSPA8										1		1				1		1		1
chr11:122933335..122933379,+	p@chr11:122933335..122933379,+				1
chr11:123612319..123612395,-	p1@ZNF202																		1
chr11:1244288..1244302,+	p1@MUC5B										1		1		1		1
chr11:124492749..124492795,+	p1@TBRG1																								1
chr11:124543604..124543654,-	p1@SIAE																						1		1
chr11:124670273..124670316,-	p1@C11orf61																		1		1				1
chr11:125496218..125496344,+	p2@CHEK1																		1						1
chr11:126081642..126081653,+	p2@FAM118B																		1
chr11:126225409..126225462,-	p1@ENST00000501321									1		1				1
chr11:126225529..126225660,+	p1@ST3GAL4																		1
chr11:126275477..126275530,+	p4@ST3GAL4										1		1		1		1
chr11:126275956..126275992,+	p2@ST3GAL4										1		1		1		1
chr11:12695944..12695989,+	p1@TEAD1																		1		1				1
chr11:128392085..128392232,-	p1@ETS1																						1
chr11:128392273..128392308,-	p2@ETS1																						1
chr11:129149235..129149281,-	p6@ARHGAP32				1
chr11:129149368..129149423,-	p4@ARHGAP32																1		1		1		1
chr11:129149481..129149570,-	p2@ARHGAP32																		1		1				1
chr11:129980501..129980536,+	p@chr11:129980501..129980536,+																				1
chr11:129990599..129990618,+	p@chr11:129990599..129990618,+																				1
chr11:129990662..129990681,+	p@chr11:129990662..129990681,+																				1
chr11:129991557..129991575,+	p4@APLP2																1
chr11:129992273..129992316,+	p@chr11:129992273..129992316,+																				1
chr11:130014326..130014476,+	p@chr11:130014326..130014476,+																				1
chr11:130059981..130060005,+	p5@ST14																		1		1		1		1
chr11:130184753..130184824,-	p1@ZBTB44																		1		1		1		1
chr11:131767210..131767232,-	p1@ENST00000419440										1		1		1		1
chr11:1330813..1330833,-	p2@TOLLIP										1		1				1						1		1
chr11:1330834..1330875,-	p1@TOLLIP												1				1
chr11:134123425..134123485,+	p1@ACAD8				1
chr11:13690249..13690274,+	p2@FAR1										1		1		1		1								1
chr11:13690279..13690290,+	p3@FAR1																		1		1
chr11:14521349..14521365,-	p2@COPB1																		1
chr11:14913190..14913233,-	p1@CYP2R1																		1						1
chr11:14913765..14913783,-	p2@CYP2R1												1				1		1
chr11:17229480..17229548,-	p1@PIK3C2A																				1
chr11:17298297..17298341,+	p1@NUCB2										1		1				1
chr11:17373293..17373324,+	p3@B7H6																		1		1		1		1
chr11:17373338..17373356,+	p2@B7H6																		1		1		1		1
chr11:17373513..17373572,+	p1@B7H6				1														1						1
chr11:17378225..17378231,+	p@chr11:17378225..17378231,+																		1		1				1
chr11:1774396..1774410,-	p@chr11:1774396..1774410,-										1		1		1
chr11:1774498..1774510,-	p@chr11:1774498..1774510,-										1		1		1
chr11:1774653..1774680,-	p@chr11:1774653..1774680,-										1		1		1		1
chr11:1774731..1774765,-	p@chr11:1774731..1774765,-										1		1		1						1				1
chr11:1774801..1774823,-	p@chr11:1774801..1774823,-										1		1		1				1		1
chr11:1774825..1774836,-	p@chr11:1774825..1774836,-												1		1		1
chr11:1774844..1774871,-	p@chr11:1774844..1774871,-										1		1		1		1
chr11:1774876..1774907,-	p@chr11:1774876..1774907,-										1		1		1
chr11:1775060..1775079,-	p@chr11:1775060..1775079,-										1		1				1
chr11:1775341..1775367,-	p@chr11:1775341..1775367,-														1		1
chr11:1776214..1776241,-	p5@CTSD										1		1		1
chr11:1778628..1778664,-	p3@CTSD																		1		1
chr11:1778687..1778733,-	p4@CTSD										1						1		1		1		1		1
chr11:1780261..1780321,-	p1@ENST00000427721										1		1		1		1
chr11:1780825..1780859,-	p@chr11:1780825..1780859,-										1		1						1		1				1
chr11:1782587..1782602,-	p@chr11:1782587..1782602,-										1								1		1
chr11:1782625..1782656,-	p@chr11:1782625..1782656,-										1						1
chr11:1783707..1783722,-	p8@CTSD																1
chr11:1785100..1785113,-	p2@CTSD																	1		1		1		1
chr11:18034549..18034601,-	p1@SERGEF												1
chr11:18343669..18343721,-	p1@HPS5																		1		1		1		1
chr11:18343800..18343869,+	p3@GTF2H1				1
chr11:18416135..18416147,+	p2@LDHA																1
chr11:18548394..18548405,-	p3@TSG101										1		1		1		1
chr11:18548407..18548424,-	p2@TSG101										1		1				1
chr11:18548500..18548546,+	p@chr11:18548500..18548546,+				1														1		1				1
chr11:18610214..18610239,-	p1@UEVLD																				1				1
chr11:18610246..18610272,-	p2@UEVLD				1
chr11:18610303..18610367,+	p@chr11:18610303..18610367,+																		1		1
chr11:18720316..18720334,+	p1@TMEM86A										1		1		1		1		1		1		1		1
chr11:19138670..19138732,+	p1@ZDHHC13																		1
chr11:2011185..2011202,-	p1@MRPL23-AS1				1
chr11:20385252..20385320,+	p1@HTATIP2																		1
chr11:20385327..20385339,+	p3@HTATIP2												1
chr11:20385666..20385757,+	p2@HTATIP2										1		1				1
chr11:20409070..20409164,+	p2@PRMT3																		1
chr11:20409172..20409217,+	p3@PRMT3																		1
chr11:2158507..2158526,-	p3@IGF2														1
chr11:22647056..22647100,-	p2@FANCF												1				1
chr11:2323349..2323407,+	p1@TSPAN32																		1		1		1		1
chr11:2398533..2398551,+	p1@CD81																1		1		1		1		1
chr11:2466218..2466255,+	p1@KCNQ1																		1		1		1		1
chr11:27494309..27494328,-	p2@LGR4												1				1
chr11:27494329..27494347,-	p1@LGR4												1				1
chr11:27912585..27912613,-	p1@ENST00000440936,p1@ENST00000530115										1
chr11:289110..289139,+	p1@ATHL1				1				1														1		1
chr11:289155..289173,+	p2@ATHL1														1		1		1		1		1		1
chr11:2920955..2920995,+	p3@SLC22A18																				1		1		1
chr11:2923499..2923570,+	p1@SLC22A18				1				1
chr11:2924521..2924577,+	p2@SLC22A18				1				1
chr11:2950642..2950658,-	p1@PHLDA2										1						1				1
chr11:3013138..3013238,-	p4@NAP1L4										1		1
chr11:30344687..30344713,+	p2@C11orf46										1
chr11:30607891..30607935,-	p1@MPPED2										1		1				1
chr11:309172..309245,+	p@chr11:309172..309245,+										1
chr11:31531115..31531126,-	p2@IMMP1L				1
chr11:3186551..3186575,-	p4@OSBPL5																		1
chr11:320810..320821,-	p2@IFITM3																						1
chr11:32112663..32112682,+	p4@RCN1		1
chr11:32851325..32851341,+	p2@PRRG4																								1
chr11:33061107..33061175,+	p1@TCP11L1																		1		1		1		1
chr11:33278811..33279020,+	p1@HIPK3																		1		1				1
chr11:33279850..33279931,+	p2@HIPK3																						1
chr11:33891362..33891434,-	p1@LMO2																				1		1
chr11:33891450..33891499,-	p2@LMO2																		1		1		1		1
chr11:33892079..33892121,-	p3@LMO2																		1		1		1		1
chr11:34073872..34073895,+	p4@CAPRIN1														1
chr11:34379546..34379563,-	p1@ABTB2												1						1
chr11:34535297..34535317,-	p1@ELF5									1		1				1
chr11:3498268..3498309,-	p1@ENST00000382076,p1@ENST00000545935										1		1		1		1
chr11:35160709..35160726,+	p1@CD44																		1		1		1		1
chr11:35198186..35198209,+	p7@CD44																						1
chr11:35201826..35201855,+	p3@CD44																		1		1		1		1
chr11:35201889..35201914,+	p2@CD44																		1		1		1
chr11:35211511..35211550,+	p5@CD44																				1				1
chr11:3647651..3647698,+	p1@TRPC2																				1		1		1
chr11:36531774..36531858,-	p1@TRAF6																		1						1
chr11:3829763..3829832,+	p2@PGAP2																								1
chr11:3862172..3862200,-	p1@RHOG																1
chr11:3862206..3862217,-	p2@RHOG										1				1		1
chr11:3876859..3876937,+	p1@STIM1										1		1				1		1		1				1
chr11:394196..394258,+	p1@PKP3												1				1
chr11:40121076..40121109,-	p@chr11:40121076..40121109,-																		1
chr11:406937..407000,-	p@chr11:406937..407000,-																				1
chr11:407103..407195,-	p1@SIGIRR																		1		1		1		1
chr11:414950..415017,-	p2@SIGIRR																		1		1		1		1
chr11:415018..415046,-	p6@SIGIRR																								1
chr11:44087862..44087904,+	p2@ACCS																		1		1		1
chr11:44088002..44088026,+	p4@ACCS																		1		1		1		1
chr11:44088027..44088086,+	p1@ACCS																		1		1		1		1
chr11:44972325..44972336,-	p5@TP53I11										1		1				1
chr11:450255..450334,+	p1@PTDSS2																		1		1				1
chr11:45825896..45825965,+	p2@SLC35C1																		1		1		1		1
chr11:45826659..45826742,+	p1@SLC35C1																		1						1
chr11:45869019..45869044,+	p1@CRY2																		1		1		1		1
chr11:45921651..45921708,+	p1@MAPK8IP1										1		1				1
chr11:45940343..45940399,-	p5@PEX16																		1		1				1
chr11:46142505..46142565,-	p3@PHF21A																		1		1		1		1
chr11:46403248..46403270,+	p2@MDK		1								1		1
chr11:46403273..46403296,+	p4@MDK				1
chr11:46403617..46403626,+	p12@MDK				1
chr11:47235980..47236028,+	p3@DDB2																		1		1		1		1
chr11:47270341..47270375,-	p1@ACP2										1		1				1
chr11:47270436..47270464,+	p2@NR1H3																				1
chr11:47290914..47290939,+	p3@MADD																								1
chr11:47399947..47399961,-	p3@SPI1																		1		1		1
chr11:47414851..47414886,+	p@chr11:47414851..47414886,+																		1		1				1
chr11:47416498..47416554,+	p@chr11:47416498..47416554,+																		1		1		1		1
chr11:47417144..47417167,-	p1@ENST00000527426																		1		1		1		1
chr11:47417178..47417195,-	p2@ENST00000527426																						1		1
chr11:47430133..47430187,+	p1@SLC39A13				1						1		1				1		1		1		1		1
chr11:47574673..47574700,-	p1@CELF1																								1
chr11:47574705..47574719,-	p2@CELF1																		1						1
chr11:47587040..47587107,-	p59@CELF1																		1						1
chr11:47736896..47736957,-	p1@AGBL2				1
chr11:47788827..47788846,-	p2@FNBP4																		1		1		1		1
chr11:47788847..47788919,-	p1@FNBP4				1				1										1		1		1		1
chr11:48002076..48002131,+	p1@PTPRJ																		1		1				1
chr11:504867..504925,-	p3@RNH1																		1		1				1
chr11:506739..506814,-	p2@RNH1										1
chr11:507184..507269,-	p1@RNH1																								1
chr11:535515..535592,-	p1@HRAS										1
chr11:537494..537537,+	p1@LRRC56																		1		1		1		1
chr11:560703..560743,-	p1@C11orf35																		1		1		1		1
chr11:560958..561046,+	p1@RASSF7																		1		1				1
chr11:5646217..5646260,+	p1@TRIM34																				1
chr11:568399..568430,-	p1@MIR210HG																1
chr11:57078929..57078971,-	p3@TNKS1BP1										1		1				1
chr11:57089774..57089826,-	p2@TNKS1BP1										1		1		1		1
chr11:57092381..57092433,-	p1@TNKS1BP1										1						1		1
chr11:57365657..57365748,+	p2@SERPING1																						1
chr11:57529259..57529338,+	p1@CTNND1																		1		1
chr11:57529364..57529395,+	p2@CTNND1										1		1				1		1		1				1
chr11:58345569..58345646,-	p2@LPXN				1														1		1		1		1
chr11:58910201..58910261,+	p3@FAM111A				1
chr11:58980342..58980431,-	p1@MPEG1																			1		1		1
chr11:59383146..59383179,-	p2@OSBP												1				1
chr11:59436609..59436650,-	p2@PATL1																		1
chr11:59522812..59522825,+	p4@STX3												1				1		1		1				1
chr11:59522837..59522862,+	p1@STX3		1																1		1		1		1
chr11:59522873..59522896,+	p3@STX3									1		1				1			1		1				1
chr11:59522900..59522936,+	p2@STX3										1		1				1
chr11:59554555..59554568,+	p30@STX3																		1		1				1
chr11:60719110..60719121,-	p25@SLC15A3																		1						1
chr11:60719539..60719551,-	p9@SLC15A3																		1		1				1
chr11:60719578..60719603,-	p7@SLC15A3																		1		1				1
chr11:60719607..60719659,-	p1@SLC15A3																		1		1				1
chr11:60929074..60929172,-	p2@VPS37C										1		1				1
chr11:60929209..60929262,+	p@chr11:60929209..60929262,+										1		1				1
chr11:61129335..61129364,-	p1@CYBASC3																		1
chr11:61129456..61129527,+	p2@TMEM138				1
chr11:61197386..61197399,-	p2@CPSF7																				1
chr11:61348483..61348572,-	p1@SYT7										1		1				1
chr11:61447845..61447910,+	p1@DAGLA																		1
chr11:61449964..61449980,+	p@chr11:61449964..61449980,+				1
chr11:61582579..61582646,-	p7@FADS1																				1		1		1
chr11:61582877..61582920,+	p@chr11:61582877..61582920,+				1								1				1
chr11:61583721..61583756,+	p4@FADS2														1		1
chr11:61584267..61584282,-	p5@FADS1																						1
chr11:61584295..61584313,-	p2@FADS1		1																				1		1
chr11:61584319..61584354,-	p1@FADS1		1		1																		1		1
chr11:61584457..61584480,-	p4@FADS1																						1		1
chr11:615942..615957,-	p1@IRF7																		1		1				1
chr11:61595533..61595544,+	p6@FADS2																						1		1
chr11:61595572..61595584,+	p3@FADS2																						1		1
chr11:61595761..61595780,+	p1@FADS2																						1		1
chr11:61658913..61658932,-	p2@FADS3																1
chr11:61658952..61658974,-	p3@FADS3																		1		1		1		1
chr11:61659006..61659046,-	p1@FADS3																		1		1		1		1
chr11:61684962..61685063,-	p1@RAB3IL1										1						1		1
chr11:61735103..61735112,-	p1@FTH1																	1		1		1		1
chr11:62300117..62300140,-	p@chr11:62300117..62300140,-																		1		1		1		1
chr11:62302536..62302554,-	p@chr11:62302536..62302554,-																1		1		1		1		1
chr11:62313090..62313169,-	p2@AHNAK																		1		1		1		1
chr11:62314268..62314285,-	p1@AHNAK												1				1		1		1		1		1
chr11:62314301..62314312,-	p14@AHNAK																1		1		1		1		1
chr11:62334989..62334997,-	p@chr11:62334989..62334997,-																				1
chr11:62341629..62341688,+	p1@AK125351																		1				1		1
chr11:62342375..62342471,-	p3@EEF1G																						1
chr11:62358972..62359004,-	p1@TUT1,p2@MIR3654																		1		1
chr11:62379942..62379988,-	p3@EML3				1
chr11:62379994..62380022,-	p2@EML3				1
chr11:62380199..62380265,-	p1@EML3																		1		1		1		1
chr11:62389449..62389465,-	p1@B3GAT3				1														1
chr11:62389577..62389618,-	p2@B3GAT3																		1
chr11:62432613..62432627,-	p4@C11orf48				1
chr11:62432777..62432794,+	p1@METTL12																		1		1		1		1
chr11:62439751..62439766,-	p7@C11orf48																		1		1		1		1
chr11:62446515..62446522,-	p2@UBXN1																1				1		1
chr11:62496203..62496322,+	p2@TTC9C												1
chr11:62529074..62529085,+	p3@POLR2G																				1
chr11:62556596..62556622,+	p2@TMEM179B																				1
chr11:6255849..6255882,-	p1@FAM160A2				1														1		1				1
chr11:6255883..6255894,-	p2@FAM160A2				1														1		1				1
chr11:62572901..62572919,-	p1@NXF1																		1
chr11:62599117..62599152,-	p1@AB464274																				1		1		1
chr11:62599505..62599556,-	p1@STX5																		1		1		1		1
chr11:62609281..62609282,-	p1@RNU2-2,p2@WDR74																		1
chr11:62623340..62623364,-	p1@SNHG1				1														1
chr11:62648357..62648381,+	p1@SLC3A2																		1
chr11:62648393..62648400,+	p17@SLC3A2										1		1				1		1		1
chr11:62649158..62649230,+	p2@SLC3A2				1				1										1		1				1
chr11:63304273..63304292,+	p2@RARRES3																						1
chr11:63381872..63381895,-	p2@PLA2G16										1						1
chr11:63381898..63381917,-	p1@PLA2G16																1
chr11:63438790..63438835,-	p3@ATL3														1
chr11:63438836..63438930,-	p1@ATL3												1				1				1				1
chr11:63438931..63438956,-	p8@ATL3																		1
chr11:63438972..63439012,-	p6@ATL3																1
chr11:63439013..63439091,-	p2@ATL3										1		1
chr11:63449077..63449099,+	p2@RTN3																				1		1
chr11:63536222..63536286,-	p1@C11orf95																		1		1
chr11:63580918..63580934,+	p1@C11orf84						1
chr11:63580940..63580974,+	p3@C11orf84																		1		1		1
chr11:63606373..63606418,+	p3@MARK2												1				1		1		1		1		1
chr11:63606481..63606492,+	p4@MARK2												1				1		1		1		1
chr11:63606558..63606623,+	p1@MARK2																		1		1		1		1
chr11:63607233..63607256,-	p@chr11:63607233..63607256,-																		1		1		1		1
chr11:63933424..63933443,-	p4@MACROD1												1
chr11:63933504..63933517,-	p5@MACROD1										1
chr11:63953135..63953159,-	p@chr11:63953135..63953159,-										1		1				1		1		1		1		1
chr11:63953691..63953713,+	p2@STIP1																		1
chr11:63974135..63974214,+	p1@FERMT3																		1		1		1		1
chr11:63998006..63998044,+	p1@DNAJC4																						1		1
chr11:63998050..63998057,+	p6@DNAJC4																1
chr11:63998061..63998074,+	p3@DNAJC4										1				1
chr11:64001962..64002033,+	p2@VEGFB														1										1
chr11:64002041..64002119,+	p1@VEGFB																						1		1
chr11:64008355..64008371,-	p@chr11:64008355..64008371,-				1														1						1
chr11:64008483..64008494,+	p4@FKBP2												1
chr11:64008991..64009014,+	p8@FKBP2										1
chr11:64009072..64009137,+	p2@FKBP2										1		1				1		1		1		1		1
chr11:64013419..64013440,+	p1@ENST00000544553										1		1		1		1
chr11:64013445..64013467,+	p2@ENST00000544553										1		1				1
chr11:64014165..64014186,-	p2@PPP1R14B		1				1				1						1
chr11:64018955..64019030,+	p1@PLCB3				1												1		1		1		1		1
chr11:64020027..64020062,-	p@chr11:64020027..64020062,-										1		1		1		1		1		1		1		1
chr11:64037688..64037776,+	p3@GPR137				1														1
chr11:64052114..64052210,-	p1@BAD																1
chr11:64052294..64052347,+	p1@GPR137																		1		1
chr11:64052692..64052747,+	p4@GPR137																		1		1				1
chr11:64072981..64073005,+	p2@ESRRA										1		1				1
chr11:64073006..64073017,+	p3@ESRRA										1						1
chr11:64073022..64073056,+	p1@ESRRA										1		1				1		1		1				1
chr11:64073314..64073351,+	p5@ESRRA																		1		1				1
chr11:64085751..64085768,+	p2@PRDX5																						1
chr11:64107663..64107703,+	p1@CCDC88B																		1		1		1		1
chr11:64107705..64107718,+	p2@CCDC88B																		1		1		1		1
chr11:6411670..6411723,+	p1@SMPD1										1		1				1		1				1		1
chr11:64126671..64126689,+	p2@RPS6KA4																		1		1
chr11:64323396..64323421,+	p1@SLC22A11				1
chr11:64546232..64546255,-	p2@SF1																		1				1
chr11:64570624..64570697,-	p1@MAP4K2																		1		1				1
chr11:64578150..64578169,-	p2@MEN1																1				1
chr11:64578188..64578223,-	p3@MEN1												1				1
chr11:64646043..64646055,-	p3@EHD1												1				1
chr11:64646086..64646101,-	p1@EHD1																		1
chr11:64684672..64684687,-	p1@ATG2A																		1		1
chr11:64692145..64692202,+	p1@PPP2R5B		1		1				1		1		1		1		1		1		1		1		1
chr11:64764435..64764449,-	p1@BATF2																		1		1		1
chr11:64781657..64781706,+	p2@ARL2										1		1				1
chr11:64794875..64794983,+	p2@SNX15										1		1				1		1		1				1
chr11:64851729..64851746,+	p2@ZFPL1														1
chr11:64879336..64879353,+	p1@TM7SF2																		1				1		1
chr11:64901951..64901974,-	p2@SYVN1																						1
chr11:64902013..64902024,-	p3@SYVN1																1
chr11:64949182..64949193,+	p6@CAPN1																				1
chr11:6495082..6495095,-	p2@TRIM3										1		1		1		1
chr11:6495101..6495202,-	p1@TRIM3										1		1		1		1		1		1		1		1
chr11:6502534..6502579,-	p1@ARFIP2												1				1
chr11:6502580..6502592,-	p2@ARFIP2										1		1		1		1
chr11:6502675..6502751,+	p1@FXC1																						1		1
chr11:6502782..6502801,+	p2@FXC1										1		1		1		1		1		1		1		1
chr11:65082349..65082378,+	p1@CDC42EP2										1		1
chr11:65154082..65154139,+	p1@FRMD8				1														1		1		1		1
chr11:65186169..65186185,-	p@chr11:65186169..65186185,-										1		1		1		1
chr11:65187486..65187545,-	p@chr11:65187486..65187545,-										1		1				1		1		1		1		1
chr11:65190260..65190277,+	p1@NEAT1										1		1				1		1						1
chr11:65190317..65190319,+	p7@NEAT1				1						1		1				1		1		1		1		1
chr11:65190606..65190717,-	p@chr11:65190606..65190717,-																		1		1		1		1
chr11:65199879..65200105,+	p@chr11:65199879..65200105,+										1		1				1
chr11:65200284..65200319,+	p@chr11:65200284..65200319,+				1						1		1				1
chr11:65203627..65203734,+	p@chr11:65203627..65203734,+										1		1				1
chr11:65205691..65205817,+	p@chr11:65205691..65205817,+												1				1
chr11:65222750..65222765,+	p@chr11:65222750..65222765,+										1		1				1
chr11:65265141..65265306,+	p4@MALAT1				1														1		1				1
chr11:65266507..65266522,+	p1@MALAT1										1		1				1		1						1
chr11:65308082..65308109,-	p7@LTBP3										1		1		1		1
chr11:65308119..65308159,-	p51@LTBP3										1		1		1		1
chr11:65325203..65325275,-	p5@LTBP3				1
chr11:65339978..65340051,+	p1@FAM89B																1		1		1		1		1
chr11:65343494..65343598,+	p1@EHBP1L1																1		1		1		1		1
chr11:65381643..65381767,-	p1@MAP3K11																		1		1
chr11:65383649..65383663,+	p5@PCNXL3		1		1
chr11:65479462..65479517,+	p2@KAT5														1
chr11:65479702..65479731,+	p1@KAT5																		1						1
[truncated: 9,133 more rows]

## Sheet: Suppl Table 4 
		HepG2								MCF7								THP1
DPI ID		ato	atoOnly	flu	fluOnly	ros	rosOnly	sim	simOnly	ato	atoOnly	flu	fluOnly	ros	rosOnly	sim	simOnly	ato	atoOnly	flu	fluOnly	ros	rosOnly	sim	simOnly
chr1:100111421..100111448,+	p5@PALMD			1			1
chr1:100435438..100435524,-	p1@ENST00000454219								1		1				1	3
chr1:10057249..10057268,+	p2@RBP7										1		1		1	3
chr1:10057278..10057296,+	p1@RBP7								1		1				1	3
chr1:100598448..100598532,-	p1@SASS6								1		1				1	3		1		1		1		1	4
chr1:100598742..100598763,+	p2@CCDC76																	1				1			2
chr1:10092993..10093042,+	p1@UBE4B			1			1
chr1:10093090..10093113,+	p3@UBE4B	1					1
chr1:101361735..101361765,+	p2@SLC30A7																							1	1
chr1:101491323..101491355,-	p1@DPH5										1				1	2				1					1
chr1:101491366..101491385,-	p2@DPH5																	1		1		1		1	4
chr1:101491406..101491471,+	p1@ENST00000421013,p1@ENST00000453011,p1@uc001dua.2,p1@uc001dub.2																			1		1			2
chr1:10231286..10231331,+	p6@UBE4B			1			1
chr1:10490477..10490553,+	p2@APITD1-CORT,p2@APITD1																	1		1		1		1	4
chr1:10490779..10490839,+	p1@APITD1-CORT,p1@APITD1														1	1
chr1:105010925..105010935,-	p@chr1:105010925..105010935,-																	1		1				1	3
chr1:105010966..105010975,-	p@chr1:105010966..105010975,-																	1		1				1	3
chr1:105011001..105011012,-	p@chr1:105011001..105011012,-																	1		1		1		1	4
chr1:10532627..10532644,-	p3@DFFA			1			1															1			1
chr1:107599226..107599248,-	p@chr1:107599226..107599248,-								1						1	2
chr1:107599280..107599340,+	p1@PRMT6																	1		1		1		1	4
chr1:107600121..107600155,-	p@chr1:107600121..107600155,-								1		1				1	3
chr1:108231101..108231133,-	p2@VAV3								1		1				1	3
chr1:108231137..108231159,-	p4@VAV3								1		1				1	3
chr1:108507718..108507809,-	p1@VAV3								1		1				1	3
chr1:108507832..108507875,-	p3@VAV3																	1		1				1	3
chr1:108742772..108742830,-	p2@SLC25A24								1		1					2
chr1:108743028..108743063,+	p1@AK130480								1						1	2
chr1:109103719..109103749,-	p@chr1:109103719..109103749,-								1		1					2
chr1:109203648..109203669,-	p4@HENMT1								1						1	2		1							1
chr1:109203685..109203734,-	p1@HENMT1										1				1	2		1				1			2
chr1:109203864..109203923,-	p3@HENMT1								1		1		1		1	4		1		1		1		1	4
chr1:109203997..109204121,-	p2@HENMT1								1		1				1	3		1		1				1	3
chr1:109234804..109234835,-	p1@BC053353														1	1
chr1:109241964..109241981,+	p2@PRPF38B																	1				1			2
chr1:109419596..109419640,+	p1@GPSM2																	1		1		1		1	4
chr1:109419643..109419657,+	p3@GPSM2			1			1											1		1		1		1	4
chr1:109419762..109419796,+	p2@GPSM2																	1		1		1			3
chr1:109656483..109656516,+	p3@KIAA1324								1							1
chr1:109756509..109756521,+	p2@SARS																			1		1			2
chr1:109825719..109825745,-	p2@PSRC1								1		1				1	3		1		1		1		1	4
chr1:109825751..109825802,-	p1@PSRC1								1		1				1	3		1		1		1		1	4
chr1:109940510..109940549,-	p1@SORT1			1			1															1			1
chr1:109940550..109940565,-	p2@SORT1										1					1
chr1:109969032..109969077,-	p1@PSMA5																	1		1				1	3
chr1:110026544..110026608,+	p1@ATXN7L2										1				1	2
chr1:110036682..110036695,+	p3@CYB561D1										1					1
chr1:110163709..110163782,+	p2@AMPD2														1	1
chr1:110198714..110198756,+	p1@GSTM4								1		1				1	3
chr1:110198761..110198791,+	p4@GSTM4								1		1				1	3
chr1:110198920..110198942,+	p3@GSTM4								1		1					2
chr1:110198944..110198996,+	p2@GSTM4								1		1				1	3
chr1:110230412..110230446,+	p1@GSTM1																	1		1				1	3
chr1:110230456..110230474,+	p2@GSTM1																	1		1				1	3
chr1:110282512..110282560,-	p2@GSTM3								1							1		1		1		1		1	4
chr1:110282931..110282945,-	p1@GSTM3								1		1				1	3		1		1		1		1	4
chr1:110527644..110527655,+	p29@AHCYL1																	1						1	2
chr1:110555541..110555555,+	p@chr1:110555541..110555555,+																	1						1	2
chr1:110558059..110558070,+	p@chr1:110558059..110558070,+																	1		1		1			3
chr1:110881342..110881390,-	p@chr1:110881342..110881390,-								1				1			2
chr1:110882084..110882100,+	p2@RBM15																			1					1
chr1:110950392..110950477,+	p1@ENST00000457535										1				1	2
chr1:110950572..110950585,-	p4@HBXIP			1			1
chr1:11115880..11115914,-	p4@SRM																	1				1		1	3
chr1:11116762..11116783,-	p6@SRM																	1		1		1		1	4
chr1:11118896..11118916,-	p3@SRM																	1		1		1		1	4
chr1:11119314..11119353,-	p7@SRM																	1		1		1		1	4
chr1:11120033..11120048,-	p2@SRM																	1		1				1	3
chr1:11120057..11120135,-	p1@SRM																	1		1		1		1	4
chr1:111441743..111441763,+	p@chr1:111441743..111441763,+																					1		1	2
chr1:111441802..111441817,+	p@chr1:111441802..111441817,+																							1	1
chr1:111506318..111506334,-	p4@LRIF1																					1			1
chr1:111506501..111506510,-	p3@LRIF1																	1		1		1		1	4
chr1:11158162..11158175,-	p@chr1:11158162..11158175,-																			1					1
chr1:111682687..111682734,-	p1@DRAM2																	1		1					2
chr1:111746966..111747017,-	p6@DENND2D																	1		1		1		1	4
chr1:111965660..111965680,-	p1@OVGP1			1			1
chr1:111992064..111992142,+	p1@ATP5F1																	1							1
chr1:111996903..111996917,+	p@chr1:111996903..111996917,+	1		1			2
chr1:112020621..112020625,+	p@chr1:112020621..112020625,+																							1	1
chr1:112298290..112298395,+	p2@DDX20																							1	1
chr1:112298514..112298550,+	p1@DDX20																			1					1
chr1:113161778..113161820,+	p3@CAPZA1																	1							1
chr1:113162400..113162411,+	p2@CAPZA1																							1	1
chr1:113162434..113162462,+	p1@CAPZA1																							1	1
chr1:113217275..113217286,+	p9@MOV10																					1			1
chr1:113217287..113217302,+	p7@MOV10										1					1						1		1	2
chr1:113244097..113244125,-	p@chr1:113244097..113244125,-																					1			1
chr1:113245220..113245249,-	p9@RHOC			1			1
chr1:11333245..11333290,+	p1@UBIAD1																			1					1
chr1:11333546..11333573,+	p2@UBIAD1																	1		1		1		1	4
chr1:113392455..113392504,+	p1@ENST00000456651																							1	1
chr1:113460472..113460487,-	p4@SLC16A1			1			1
chr1:113498809..113498826,-	p1@SLC16A1										1				1	2
chr1:113498943..113498980,-	p3@SLC16A1																	1		1		1		1	4
chr1:113711578..113711590,+	p1@ENST00000457967																	1							1
chr1:113992275..113992308,+	p1@ENST00000424736																	1		1		1		1	4
chr1:114355226..114355280,+	p1@ENST00000418238								1		1				1	3
chr1:114447912..114448014,+	p1@DCLRE1B								1		1				1	3		1		1		1		1	4
chr1:114448027..114448070,+	p2@DCLRE1B								1		1				1	3
chr1:114472459..114472472,+	p4@HIPK1																					1			1
chr1:114522049..114522131,+	p1@OLFML3								1		1				1	3
chr1:114523110..114523125,+	p@chr1:114523110..114523125,+																			1					1
chr1:115079151..115079156,+	p@chr1:115079151..115079156,+			1			1															1			1
chr1:115123984..115123999,-	p@chr1:115123984..115123999,-			1			1											1		1		1		1	4
chr1:115124257..115124270,-	p2@BCAS2																	1							1
chr1:115124429..115124471,+	p@chr1:115124429..115124471,+								1						1	2
chr1:115269663..115269678,-	p5@CSDE1																	1		1					2
chr1:115276655..115276673,-	p@chr1:115276655..115276673,-			1			1											1		1		1		1	4
chr1:115276698..115276741,-	p@chr1:115276698..115276741,-			1			1																	1	1
chr1:115279452..115279485,-	p@chr1:115279452..115279485,-			1			1											1		1		1			3
chr1:11539204..11539219,+	p1@PTCHD2								1						1	2
chr1:1154212..1154235,-	p@chr1:1154212..1154235,-																	1		1		1		1	4
chr1:116184499..116184521,+	p2@VANGL1								1		1		1		1	4
chr1:116184639..116184653,+	p3@VANGL1								1						1	2
chr1:1164084..1164100,-	p7@SDF4			1			1											1		1		1		1	4
chr1:1167327..1167338,-	p4@SDF4																	1		1				1	3
chr1:1167393..1167398,-	p5@SDF4			1		1	2											1		1				1	3
chr1:1167419..1167430,-	p3@SDF4																	1		1				1	3
chr1:1167431..1167452,-	p2@SDF4																	1		1		1		1	4
chr1:1167594..1167668,+	p1@B3GALT6																			1					1
chr1:116915818..116915836,+	p54@ATP1A1																	1		1				1	3
chr1:116915883..116915894,+	p55@ATP1A1			1			1											1		1		1		1	4
chr1:116915906..116915923,+	p2@ATP1A1																							1	1
chr1:116926628..116926667,+	p3@ATP1A1			1			1																	1	1
chr1:116929906..116929918,+	p12@ATP1A1																	1						1	2
chr1:116929940..116929980,+	p4@ATP1A1			1			1											1		1		1		1	4
chr1:116930016..116930032,+	p5@ATP1A1			1			1											1		1		1		1	4
chr1:116930756..116930793,+	p6@ATP1A1																	1		1		1		1	4
chr1:116932899..116932925,+	p@chr1:116932899..116932925,+																					1		1	2
chr1:116935469..116935518,+	p@chr1:116935469..116935518,+																	1				1		1	3
chr1:116961177..116961259,-	p1@ATP1A1OS								1						1	2
chr1:117076724..117076730,-	p1@NAP1L4P1			1			1											1		1		1		1	4
chr1:11714919..11714976,+	p1@FBXO44								1							1
chr1:117210290..117210376,-	p1@IGSF3																	1		1		1		1	4
chr1:11724144..11724161,+	p4@FBXO6																	1		1					2
chr1:11724249..11724289,+	p1@FBXO6																	1							1
chr1:11740979..11741035,-	p2@MAD2L2																	1		1		1		1	4
chr1:11741155..11741236,-	p1@MAD2L2																	1		1		1		1	4
chr1:117452491..117452579,+	p1@PTGFRN																			1		1		1	3
chr1:11751574..11751662,-	p3@MAD2L2										1					1
chr1:117602077..117602122,-	p1@ENST00000445523								1		1				1	3
chr1:117602932..117602973,+	p1@TTF2								1		1				1	3				1		1			2
chr1:117753540..117753556,-	p1@VTCN1								1							1
chr1:117909912..117909926,-	p@chr1:117909912..117909926,-														1	1
chr1:117910132..117910146,+	p3@MAN1A2														1	1
chr1:117911045..117911063,+	p5@MAN1A2												1			1
chr1:117944801..117944860,+	p@chr1:117944801..117944860,+										1		1			2
chr1:11796126..11796137,+	p3@AGTRAP																	1		1		1		1	4
chr1:11796177..11796241,+	p1@AGTRAP																	1		1		1		1	4
chr1:118472350..118472418,+	p1@WDR3																	1		1		1		1	4
chr1:119683251..119683298,-	p1@WARS2																	1		1		1		1	4
chr1:12008068..12008082,+	p@chr1:12008068..12008082,+																							1	1
chr1:12009863..12009876,+	p@chr1:12009863..12009876,+																	1		1		1			3
chr1:12017010..12017037,+	p@chr1:12017010..12017037,+			1			1
chr1:12018567..12018582,+	p@chr1:12018567..12018582,+																	1						1	2
chr1:120254548..120254571,+	p1@PHGDH																			1		1			2
chr1:12079517..12079595,+	p1@MIIP																			1					1
chr1:120935916..120935950,-	p1@FCGR1B																	1		1				1	3
chr1:1256446..1256462,-	p4@CPSF3L																					1		1	2
chr1:1284929..1284971,+	p@chr1:1284929..1284971,+														1	1
chr1:1310530..1310603,-	p1@AURKAIP1			1			1
chr1:1310666..1310682,-	p3@AURKAIP1			1		1	2
chr1:1310870..1310920,-	p2@AURKAIP1								1		1					2		1						1	2
chr1:1334895..1334912,+	p2@LOC148413																	1		1		1			3
chr1:1334914..1334972,+	p1@LOC148413																	1				1		1	3
chr1:1342594..1342605,-	p2@MRPL20																			1				1	2
chr1:1342617..1342691,-	p1@MRPL20																	1		1				1	3
chr1:1441058..1441078,+	p@chr1:1441058..1441078,+																	1							1
chr1:144520983..144521015,-	p1@LOC728875								1						1	2		1		1		1		1	4
chr1:1447517..1447556,+	p1@ATAD3A																	1		1				1	3
chr1:144932446..144932460,-	p18@PDE4DIP								1						1	2
chr1:145075847..145075982,-	p4@PDE4DIP																							1	1
chr1:145115909..145115924,+	p@chr1:145115909..145115924,+																	1						1	2
chr1:145382365..145382409,-	p1@ENST00000433081												1			1		1		1					2
chr1:145382755..145382759,+	p1@ENST00000364688										1				1	2
chr1:145438482..145438501,+	p1@TXNIP																							1	1
chr1:145439821..145439857,+	p2@TXNIP																							1	1
chr1:145440089..145440107,+	p@chr1:145440089..145440107,+																			1		1		1	3
chr1:145470383..145470414,-	p1@POLR3GL																	1							1
chr1:145507436..145507501,-	p1@ENST00000421764								1		1				1	3
chr1:145507587..145507615,+	p1@RBM8A										1					1		1		1		1		1	4
chr1:145562301..145562348,+	p1@ANKRD35																	1		1		1		1	4
chr1:145578223..145578279,+	p7@PIAS3																	1		1		1			3
chr1:145589424..145589471,-	p1@NUDT17																	1		1		1		1	4
chr1:145610869..145610942,-	p1@POLR3C																	1							1
chr1:145610969..145610976,+	p14@RNF115										1					1
chr1:145611035..145611051,-	p2@POLR3C												1			1
chr1:145726886..145726909,+	p8@PDZK1								1		1				1	3
chr1:146556295..146556310,-	p@chr1:146556295..146556310,-								1		1				1	3
chr1:146643723..146643782,-	p2@PRKAB2														1	1
chr1:146649829..146649853,+	p1@ENST00000471856			1			1											1		1		1		1	4
chr1:146696912..146696974,-	p1@FMO5	1		1			2
chr1:146714321..146714420,+	p1@CHD1L																	1		1		1		1	4
chr1:147071917..147071960,+	p2@BCL9			1			1											1		1				1	3
chr1:147994144..147994148,+	p1@ENST00000391154								1		1				1	3
chr1:149399224..149399230,-	p2@HIST2H2BF																	1		1		1		1	4
chr1:149783922..149783929,-	p1@HIST2H2BF																	1		1		1		1	4
chr1:149858086..149858094,-	p2@HIST2H2BE																	1		1		1		1	4
chr1:149858227..149858237,-	p1@HIST2H2BE																	1		1		1		1	4
chr1:149858461..149858479,+	p1@BOLA1																	1		1		1		1	4
chr1:149859507..149859521,-	p1@HIST2H2AB																	1		1		1		1	4
chr1:149859755..149859771,+	p@chr1:149859755..149859771,+								1		1				1	3
chr1:149871114..149871134,+	p3@BOLA1																	1		1					2
chr1:149871135..149871169,+	p2@BOLA1														1	1		1						1	2
chr1:149871171..149871192,+	p4@BOLA1								1						1	2
chr1:149889382..149889404,-	p1@SV2A																	1		1				1	3
chr1:149895808..149895835,-	p@chr1:149895808..149895835,-																							1	1
chr1:149898473..149898487,-	p@chr1:149898473..149898487,-																	1		1		1		1	4
chr1:149899648..149899706,-	p1@SF3B4																	1						1	2
chr1:149899786..149899836,+	p@chr1:149899786..149899836,+										1					1
chr1:149900122..149900160,-	p3@SF3B4								1		1		1			3
chr1:150039659..150039684,-	p@chr1:150039659..150039684,-								1							1
chr1:150039877..150039923,+	p2@VPS45										1					1
chr1:150122034..150122137,+	p1@PLEKHO1										1		1			2
chr1:150122276..150122403,+	p2@PLEKHO1								1		1				1	3		1						1	2
chr1:150202959..150203003,-	p@chr1:150202959..150203003,-																	1		1		1		1	4
chr1:150207017..150207032,-	p9@ANP32E																	1		1				1	3
chr1:150208104..150208140,+	p@chr1:150208104..150208140,+								1		1		1		1	4		1		1		1		1	4
chr1:150208291..150208309,-	p6@ANP32E																	1		1		1		1	4
chr1:150208320..150208338,-	p4@ANP32E																	1		1		1		1	4
chr1:150208343..150208360,-	p5@ANP32E																	1		1		1		1	4
chr1:150208363..150208386,-	p2@ANP32E																	1		1		1		1	4
chr1:150208451..150208467,-	p1@ANP32E																	1		1		1		1	4
chr1:150208486..150208497,-	p8@ANP32E																	1		1		1		1	4
chr1:150208498..150208509,-	p7@ANP32E																	1		1		1		1	4
chr1:150241322..150241335,-	p2@APH1A																	1							1
chr1:150293835..150293886,-	p@chr1:150293835..150293886,-										1		1			2
chr1:150294031..150294042,+	p3@PRPF3												1			1
chr1:150336599..150336610,+	p6@RPRD2																	1		1		1			3
chr1:150336614..150336659,+	p2@RPRD2																	1							1
chr1:150459873..150459926,+	p1@TARS2																	1				1		1	3
chr1:150482571..150482593,+	p@chr1:150482571..150482593,+																					1			1
chr1:150595013..150595041,-	p@chr1:150595013..150595041,-																	1		1				1	3
chr1:150601588..150601631,-	p2@ENSA																	1		1					2
chr1:150601634..150601645,-	p3@ENSA																			1				1	2
chr1:150636158..150636162,-	p@chr1:150636158..150636162,-																	1						1	2
chr1:150669604..150669643,-	p1@GOLPH3L																	1							1
chr1:150669645..150669670,-	p2@GOLPH3L																	1		1				1	3
chr1:150940599..150940628,-	p8@CERS2			1			1
chr1:150947343..150947360,-	p4@CERS2																			1					1
chr1:150953891..150953894,+	p@chr1:150953891..150953894,+								1		1				1	3
chr1:150954514..150954528,+	p3@ANXA9								1		1				1	3
chr1:150954745..150954805,+	p1@ANXA9								1		1				1	3
chr1:150979189..150979206,-	p4@FAM63A																	1							1
chr1:150979271..150979329,-	p1@FAM63A								1							1
chr1:150981025..150981038,+	p4@PRUNE										1					1
chr1:151020175..151020239,+	p1@C1orf56			1			1											1		1		1			3
chr1:151020241..151020251,+	p3@C1orf56								1							1
chr1:151020284..151020329,+	p2@C1orf56								1		1					2
chr1:1510204..1510267,-	p1@SSU72			1			1
chr1:151119088..151119114,-	p1@SEMA6C								1		1				1	3
chr1:151129103..151129130,+	p2@TNFAIP8L2																	1		1				1	3
chr1:151253991..151254031,+	p2@ZNF687										1					1
chr1:151254946..151255031,+	p@chr1:151254946..151255031,+														1	1
chr1:151288422..151288450,-	p@chr1:151288422..151288450,-																							1	1
chr1:151300160..151300196,-	p3@PI4KB																	1							1
chr1:151319470..151319510,+	p1@ENST00000455503																			1				1	2
chr1:151319654..151319698,-	p2@RFX5																	1						1	2
chr1:151319710..151319774,-	p1@RFX5																	1		1				1	3
chr1:151431811..151431832,-	p3@POGZ								1		1				1	3
chr1:151483881..151483912,+	p1@CGN								1							1
chr1:151483924..151483940,+	p3@CGN												1			1
chr1:151735937..151735998,-	p1@MRPL9			1			1
chr1:151881894..151881911,-	p4@THEM4												1		1	2				1				1	2
chr1:151881923..151881943,-	p2@THEM4														1	1		1		1		1		1	4
chr1:151955674..151955785,-	p@chr1:151955674..151955785,-			1			1
chr1:151965048..151965062,-	p6@S100A10								1							1
chr1:152005131..152005163,-	p@chr1:152005131..152005163,-																	1				1		1	3
chr1:152005237..152005299,-	p@chr1:152005237..152005299,-																	1		1		1			3
chr1:152006179..152006217,-	p3@S100A11																	1				1		1	3
chr1:152006234..152006259,-	p4@S100A11																					1		1	2
chr1:153333296..153333313,+	p@chr1:153333296..153333313,+																	1						1	2
chr1:153362906..153362947,-	p3@S100A8																	1		1				1	3
chr1:153362968..153363033,-	p2@S100A8																	1		1		1		1	4
chr1:153585539..153585555,-	p6@S100A16			1			1
chr1:153606513..153606524,+	p2@CHTOP					1	1
chr1:153617983..153617997,+	p@chr1:153617983..153617997,+																	1		1		1		1	4
chr1:153640084..153640098,-	p@chr1:153640084..153640098,-																	1		1		1		1	4
chr1:153640102..153640114,-	p@chr1:153640102..153640114,-			1			1													1		1		1	3
chr1:153641004..153641033,-	p@chr1:153641004..153641033,-			1			1											1		1		1		1	4
chr1:153643442..153643475,-	p1@ILF2																	1		1				1	3
chr1:153791389..153791401,-	p@chr1:153791389..153791401,-																	1				1			2
chr1:153792184..153792203,-	p@chr1:153792184..153792203,-																	1				1		1	3
chr1:153935952..153935967,-	p4@SLC39A1								1							1
chr1:153940188..153940220,-	p5@SLC39A1								1							1								1	1
chr1:153940354..153940395,+	p1@CREB3L4								1						1	2		1		1					2
chr1:153949683..153949712,-	p6@JTB																					1		1	2
chr1:153949751..153949822,-	p5@JTB														1	1								1	1
chr1:153949942..153949962,-	p7@JTB																	1		1		1		1	4
chr1:153950098..153950112,-	p2@JTB								1							1
chr1:153954486..153954503,-	p@chr1:153954486..153954503,-																	1						1	2
chr1:153958736..153958747,-	p4@RAB13																	1		1		1		1	4
chr1:153958755..153958762,-	p5@RAB13																	1		1				1	3
chr1:153958766..153958802,-	p2@RAB13																	1		1					2
chr1:153968073..153968077,+	p1@ENST00000431295																	1		1					2
chr1:154148671..154148694,-	p5@TPM3																							1	1
chr1:154164569..154164584,-	p2@TPM3																	1							1
chr1:154180019..154180032,-	p@chr1:154180019..154180032,-																							1	1
chr1:154180039..154180056,-	p@chr1:154180039..154180056,-																	1				1			2
chr1:154193151..154193162,-	p3@C1orf43																			1				1	2
chr1:154229555..154229569,+	p6@UBAP2L																	1		1		1		1	4
chr1:154245882..154245917,+	p2@HAX1																	1		1		1			3
chr1:154377802..154377834,+	p4@IL6R																	1		1				1	3
chr1:154422387..154422390,+	p@chr1:154422387..154422390,+																	1		1		1		1	4
chr1:154574067..154574101,-	p@chr1:154574067..154574101,-																	1				1		1	3
chr1:154580584..154580602,-	p3@ADAR																	1						1	2
chr1:154580616..154580695,-	p1@ADAR																	1						1	2
chr1:154644064..154644074,+	p@chr1:154644064..154644074,+																	1		1				1	3
chr1:154909117..154909140,-	p3@PMVK																							1	1
chr1:154909156..154909243,-	p1@PMVK																	1		1		1		1	4
chr1:154909437..154909465,-	p4@PMVK																	1		1		1		1	4
chr1:154934294..154934322,+	p1@AB593176								1		1					2
chr1:154947126..154947147,+	p2@CKS1B								1		1		1		1	4		1		1		1		1	4
chr1:154947148..154947175,+	p1@CKS1B								1		1				1	3		1		1		1		1	4
chr1:155023618..155023661,-	p1@LOC100505666																					1			1
chr1:155036187..155036202,+	p2@EFNA4								1						1	2
chr1:155051305..155051367,+	p2@EFNA3										1					1
chr1:155051379..155051390,+	p7@EFNA3										1					1
chr1:155108351..155108354,+	p4@SLC50A1												1			1
chr1:155145325..155145406,-	p2@KRTCAP2			1			1																	1	1
chr1:155145721..155145795,-	p1@KRTCAP2																	1		1				1	3
chr1:155179012..155179053,+	p1@MTX1																	1							1
chr1:155197208..155197236,-	p4@GBAP1								1						1	2		1		1		1		1	4
chr1:155197244..155197268,-	p2@GBAP1								1		1				1	3		1		1				1	3
chr1:155197318..155197347,-	p3@GBAP1								1		1		1		1	4
chr1:155214401..155214431,-	p2@GBA								1		1				1	3		1		1		1		1	4
chr1:155214436..155214471,-	p3@GBA								1		1				1	3				1				1	2
chr1:155214475..155214486,-	p6@GBA								1							1
chr1:155225214..155225225,-	p4@FAM189B																	1		1					2
chr1:155232084..155232095,-	p5@SCAMP3			1			1													1					1
chr1:155232102..155232113,-	p4@SCAMP3																	1		1				1	3
chr1:155232128..155232137,-	p7@SCAMP3												1			1		1		1				1	3
chr1:155232139..155232158,-	p3@SCAMP3																	1		1		1		1	4
chr1:155278605..155278621,+	p2@FDPS																	1		1					2
chr1:155658096..155658120,-	p4@YY1AP1																	1		1				1	3
chr1:155658766..155658803,-	p3@YY1AP1																	1		1		1		1	4
chr1:155938990..155939019,-	p46@ARHGEF2																	1		1		1		1	4
chr1:155947952..155947974,-	p3@ARHGEF2								1		1					2
chr1:155948266..155948289,-	p5@ARHGEF2																	1				1		1	3
chr1:155948318..155948346,-	p1@ARHGEF2								1		1				1	3
chr1:155948361..155948379,-	p4@ARHGEF2								1		1					2								1	1
chr1:155979316..155979439,-	p@chr1:155979316..155979439,-			1			1											1		1		1		1	4
chr1:155981640..155981655,-	p@chr1:155981640..155981655,-										1					1		1		1		1		1	4
chr1:155984785..155984818,-	p@chr1:155984785..155984818,-			1			1											1		1		1		1	4
chr1:155988121..155988155,-	p@chr1:155988121..155988155,-			1			1											1		1		1		1	4
chr1:155989839..155989854,-	p3@SSR2			1			1											1		1		1		1	4
chr1:155989880..155989895,-	p4@SSR2			1			1
chr1:155990695..155990747,-	p1@SSR2																	1							1
chr1:156024525..156024547,+	p2@LAMTOR2			1			1											1		1				1	3
chr1:156052241..156052298,-	p1@MEX3A										1		1		1	3
chr1:156084564..156084580,+	p2@LMNA			1			1
chr1:156100417..156100436,+	p10@LMNA			1			1
chr1:156124306..156124365,+	p1@SEMA4A																	1		1					2
chr1:156252708..156252734,+	p1@TMEM79												1			1
chr1:156264595..156264614,-	p3@C1orf85																	1						1	2
chr1:156265438..156265485,-	p1@C1orf85																	1							1
chr1:156288719..156288733,-	p@chr1:156288719..156288733,-			1			1											1		1		1			3
chr1:156294860..156294882,-	p3@CCT3			1			1											1		1		1		1	4
chr1:156307992..156308013,-	p2@CCT3																	1		1		1		1	4
chr1:156308018..156308101,-	p1@CCT3																	1		1		1		1	4
chr1:156308245..156308393,+	p1@C1orf182								1				1			2
chr1:156460402..156460417,-	p22@MEF2D																	1		1		1		1	4
chr1:156460436..156460462,-	p7@MEF2D																	1		1		1		1	4
chr1:156460473..156460486,-	p12@MEF2D																	1		1		1		1	4
chr1:156470323..156470332,-	p4@MEF2D																	1		1				1	3
chr1:156470494..156470505,-	p3@MEF2D																	1		1				1	3
chr1:156470515..156470542,-	p2@MEF2D																	1		1				1	3
chr1:156542328..156542364,-	p1@IQGAP3																			1		1			2
chr1:156542366..156542377,-	p2@IQGAP3								1		1				1	3				1		1		1	3
chr1:156561520..156561523,+	p3@APOA1BP												1		1	2
chr1:156561533..156561613,+	p1@APOA1BP																	1		1				1	3
chr1:156561621..156561629,+	p4@APOA1BP																	1		1				1	3
chr1:156561860..156561897,+	p2@AK123518																	1		1		1		1	4
chr1:156561906..156561927,+	p3@AK123518																	1		1		1		1	4
chr1:156562352..156562373,+	p1@AK123518																	1		1		1		1	4
chr1:156571254..156571281,-	p1@GPATCH4																	1		1		1		1	4
chr1:156631224..156631248,-	p1@ENST00000448869																							1	1
chr1:156697077..156697084,-	p11@ISG20L2																	1		1		1		1	4
chr1:156698181..156698263,-	p1@ISG20L2																							1	1
chr1:156710859..156710913,-	p1@MRPL24																	1		1		1		1	4
chr1:156710916..156710935,-	p2@MRPL24																	1		1		1		1	4
chr1:156714045..156714088,-	p7@HDGF			1		1	2											1		1		1		1	4
chr1:156714917..156714947,-	p@chr1:156714917..156714947,-			1			1											1				1		1	3
chr1:156721306..156721317,-	p5@HDGF			1			1
chr1:156721369..156721378,-	p16@HDGF										1					1						1			1
chr1:156721389..156721400,-	p4@HDGF																					1		1	2
chr1:156721427..156721445,-	p2@HDGF			1			1															1		1	2
chr1:156721446..156721494,-	p1@HDGF			1			1
chr1:156721502..156721513,-	p3@HDGF																	1		1		1		1	4
chr1:157042968..157042978,+	p1@KRT8P45							1		1				1		3
chr1:15752374..15752390,+	p@chr1:15752374..15752390,+																	1				1			2
chr1:158150653..158150699,+	p1@CD1D																			1				1	2
chr1:158801095..158801178,+	p1@MNDA																	1		1		1		1	4
chr1:158901329..158901366,+	p1@PYHIN1																	1		1		1		1	4
chr1:158979680..158979683,+	p9@IFI16																	1							1
chr1:158979686..158979745,+	p1@IFI16																							1	1
chr1:1590627..1590678,-	p2@uc001ahc.1										1					1		1						1	2
chr1:15911510..15911579,-	p1@AGMAT																	1		1		1		1	4
chr1:15930203..15930230,+	p@chr1:15930203..15930230,+														1	1
chr1:159869912..159869966,-	p3@CCDC19								1		1				1	3
chr1:159888413..159888444,-	p7@TAGLN2																					1			1
chr1:159888451..159888482,-	p6@TAGLN2																					1		1	2
chr1:159888558..159888585,-	p9@TAGLN2																	1				1		1	3
chr1:159888599..159888644,-	p21@TAGLN2																	1		1		1		1	4
chr1:159895326..159895335,-	p2@CCDC19,p3@TAGLN2																	1		1		1		1	4
chr1:160068271..160068323,-	p2@IGSF8																			1		1			2
chr1:160085501..160085562,+	p1@ATP1A2	1				1	2
chr1:160175117..160175136,+	p2@PEA15																			1				1	2
chr1:160175149..160175160,+	p26@PEA15																			1					1
chr1:160181355..160181372,+	p8@PEA15																			1					1
chr1:160182997..160183029,+	p@chr1:160182997..160183029,+																	1		1		1			3
chr1:160183342..160183398,+	p6@PEA15																					1		1	2
chr1:160328171..160328198,+	p@chr1:160328171..160328198,+																	1						1	2
chr1:160328210..160328280,+	p@chr1:160328210..160328280,+																	1						1	2
chr1:160535230..160535238,-	p@chr1:160535230..160535238,-																	1		1		1		1	4
chr1:160549235..160549303,-	p1@CD84																							1	1
chr1:160765947..160765976,+	p1@LY9																	1		1				1	3
chr1:160864675..160864686,+	p1@ENST00000425270																	1		1					2
chr1:161015811..161015837,+	p@chr1:161015811..161015837,+								1							1
chr1:161072148..161072169,-	p@chr1:161072148..161072169,-			1			1											1		1				1	3
chr1:161087802..161087860,-	p1@PFDN2																	1		1					2
chr1:161123912..161123956,-	p@chr1:161123912..161123956,-														1	1
chr1:161147277..161147322,-	p1@B4GALT3																	1							1
chr1:161172143..161172169,+	p1@NDUFS2																	1						1	2
chr1:161187774..161187799,+	p@chr1:161187774..161187799,+																							1	1
chr1:161195781..161195795,+	p2@TOMM40L																							1	1
chr1:161195835..161195864,+	p1@TOMM40L																							1	1
chr1:161228524..161228542,+	p1@PCP4L1								1		1					2
chr1:161475208..161475226,+	p2@FCGR2A																	1		1				1	3
chr1:161475228..161475239,+	p3@FCGR2A																	1		1				1	3
chr1:161475240..161475262,+	p1@FCGR2A																	1		1				1	3
chr1:161476183..161476210,+	p5@FCGR2A																	1		1		1		1	4
chr1:16154714..16154754,+	p1@ENST00000321418,p1@ENST00000395968																	1							1
chr1:16162584..16162639,+	p@chr1:16162584..16162639,+														1	1
chr1:161736072..161736093,+	p2@ATF6			1			1											1						1	2
chr1:161736125..161736136,+	p5@ATF6			1			1																	1	1
chr1:16173989..16174038,-	p@chr1:16173989..16174038,-								1				1			2
chr1:162531265..162531276,+	p4@UAP1					1	1													1					1
chr1:163291493..163291582,-	p2@RGS5								1		1		1		1	4
chr1:163291719..163291730,+	p3@NUF2																	1		1		1		1	4
chr1:163291732..163291812,+	p1@NUF2								1		1		1		1	4		1		1		1		1	4
chr1:163291814..163291855,+	p2@NUF2								1		1		1		1	4		1		1		1		1	4
chr1:16330723..16330738,+	p1@C1orf64	1		1		1	3
chr1:164325901..164325906,+	p2@HMGB3P6								1		1				1	3		1		1		1		1	4
chr1:164325977..164325981,+	p1@HMGB3P6			1			1		1		1				1	3		1		1		1		1	4
chr1:164528340..164528379,+	p4@PBX1								1		1					2
chr1:16482507..16482514,-	p3@EPHA2			1			1
chr1:16482554..16482576,-	p1@EPHA2								1		1				1	3
chr1:16539094..16539175,-	p2@ARHGEF19								1		1				1	3
chr1:1655945..1656010,-	p2@CDK11A,p2@CDK11B														1	1
chr1:165600083..165600134,+	p2@MGST3																			1		1		1	3
chr1:165667743..165667755,-	p3@ALDH9A1								1							1
chr1:165667789..165667808,-	p1@ALDH9A1			1			1
chr1:165667812..165667841,-	p2@ALDH9A1																	1		1				1	3
chr1:165712520..165712534,-	p@chr1:165712520..165712534,-																							1	1
chr1:165738056..165738067,-	p2@TMCO1																	1							1
chr1:165738072..165738083,-	p3@TMCO1																	1		1				1	3
chr1:165796753..165796776,+	p5@UCK2																			1					1
chr1:165796782..165796803,+	p2@UCK2								1							1				1		1		1	3
chr1:165796811..165796860,+	p1@UCK2																			1					1
chr1:165796870..165796886,+	p4@UCK2																					1			1
chr1:165797024..165797069,+	p3@UCK2								1							1
chr1:166246829..166246851,-	p1@ENST00000400979														1	1
chr1:166845467..166845509,-	p1@TADA1																	1							1
chr1:16693720..16693747,+	p1@C1orf144																	1						1	2
chr1:167190091..167190156,+	p1@POU2F1																			1		1		1	3
chr1:16719827..16719851,+	p@chr1:16719827..16719851,+																	1		1		1		1	4
chr1:167298300..167298319,+	p2@POU2F1																	1		1					2
chr1:167517324..167517379,-	p@chr1:167517324..167517379,-																	1							1
chr1:167523036..167523047,-	p2@CREG1																	1		1					2
chr1:167905209..167905218,-	p18@BRP44																	1		1		1		1	4
chr1:168148169..168148221,+	p1@TIPRL																	1		1				1	3
chr1:168154018..168154033,+	p@chr1:168154018..168154033,+																	1		1		1		1	4
chr1:169075919..169075940,+	p1@ATP1B1								1							1
chr1:169096540..169096616,+	p1@uc010plp.1			1			1
chr1:169337004..169337045,-	p1@NME7																	1				1			2
chr1:169337046..169337053,-	p3@NME7																	1		1		1		1	4
chr1:169337172..169337250,+	p2@BLZF1																	1		1				1	3
chr1:169764026..169764077,-	p1@METTL18								1		1					2		1		1		1		1	4
chr1:169764163..169764240,+	p1@C1orf112								1		1				1	3		1		1		1		1	4
chr1:169862783..169862810,-	p@chr1:169862783..169862810,-												1			1
chr1:17012745..17012746,-	p1@ENST00000419267																	1						1	2
chr1:170501327..170501347,+	p2@GORAB								1						1	2
chr1:1711463..1711488,-	p2@NADK																	1							1
chr1:171481262..171481283,+	p8@PRRC2C																					1			1
chr1:171493953..171493980,+	p@chr1:171493953..171493980,+																							1	1
chr1:171501657..171501727,+	p5@PRRC2C																	1				1		1	3
chr1:171501837..171501864,+	p14@PRRC2C										1					1		1				1		1	3
chr1:171526984..171527069,+	p@chr1:171526984..171527069,+																							1	1
chr1:171639754..171639792,-	p2@PFN1P1																	1		1		1		1	4
chr1:171750776..171750870,+	p1@METTL13																	1		1				1	3
chr1:1718385..1718419,-	p@chr1:1718385..1718419,-																					1		1	2
chr1:1720641..1720688,-	p@chr1:1720641..1720688,-			1			1											1				1		1	3
chr1:172413226..172413248,-	p2@PIGC																	1						1	2
chr1:173446439..173446458,+	p3@PRDX6			1			1											1							1
chr1:173446463..173446490,+	p1@PRDX6			1			1
chr1:173446500..173446511,+	p10@PRDX6																	1				1		1	3
chr1:173454527..173454583,+	p1@EF036493			1			1															1		1	2
chr1:173455470..173455487,+	p@chr1:173455470..173455487,+																					1		1	2
chr1:1735882..1735902,-	p3@GNB1																	1		1		1		1	4
chr1:173640099..173640102,-	p@chr1:173640099..173640102,-																	1		1				1	3
chr1:173640358..173640371,+	p@chr1:173640358..173640371,+																					1		1	2
chr1:173793246..173793306,-	p4@CENPL								1		1				1	3		1							1
chr1:173793458..173793479,-	p5@CENPL								1		1				1	3		1		1		1		1	4
chr1:173793480..173793504,-	p3@CENPL								1		1		1		1	4				1		1		1	3
chr1:173793515..173793551,-	p2@CENPL								1		1		1		1	4		1		1		1		1	4
chr1:173793708..173793739,+	p2@DARS2																	1		1		1		1	4
chr1:173793764..173793776,+	p6@DARS2																							1	1
chr1:173793777..173793829,+	p1@DARS2																	1		1		1		1	4
chr1:173793834..173793845,+	p4@DARS2																	1		1		1		1	4
chr1:173793955..173793960,+	p8@DARS2																	1		1		1		1	4
chr1:173794095..173794120,+	p3@DARS2																	1		1		1		1	4
chr1:17380510..17380541,-	p1@SDHB																	1		1					2
chr1:17445939..17445954,-	p1@PADI2										1				1	2
chr1:174968564..174968577,+	p5@CACYBP																			1		1		1	3
chr1:174968582..174968616,+	p4@CACYBP								1		1				1	3		1		1		1		1	4
chr1:174969054..174969143,+	p2@CACYBP																	1		1		1		1	4
chr1:174969146..174969239,+	p1@CACYBP																	1		1		1		1	4
chr1:174969248..174969257,+	p7@CACYBP										1		1		1	3		1		1		1		1	4
chr1:174992544..174992576,-	p1@MRPS14																	1						1	2
chr1:175162095..175162141,-	p2@KIAA0040								1		1				1	3
chr1:176176198..176176259,-	p2@RFWD2								1							1
chr1:176176604..176176625,-	p5@RFWD2																					1			1
chr1:176176630..176176659,-	p6@RFWD2																			1		1			2
chr1:176176764..176176857,+	p1@ENST00000456125										1					1
chr1:17738702..17738717,-	p@chr1:17738702..17738717,-								1		1				1	3
chr1:17765022..17765043,-	p1@RCC2								1		1				1	3		1		1				1	3
chr1:17765044..17765073,-	p4@RCC2								1		1					2		1		1		1		1	4
chr1:17766198..17766232,-	p3@RCC2								1		1					2								1	1
chr1:178007076..178007121,-	p1@ENST00000462729,p1@ENST00000476232,p1@ENST00000512906								1						1	2
chr1:178062855..178062903,+	p2@RASAL2			1			1
chr1:179051025..179051051,-	p@chr1:179051025..179051051,-														1	1
chr1:179846928..179846946,-	p1@TOR1AIP2																	1							1
chr1:179851611..179851688,-	p1@BC069736								1							1
chr1:179851802..179851816,+	p4@TOR1AIP1																	1							1
chr1:179851893..179851995,+	p1@TOR1AIP1										1					1		1						1	2
chr1:179851999..179852010,+	p7@TOR1AIP1																	1				1		1	3
chr1:179852118..179852175,-	p1@BC004969								1							1		1		1				1	3
chr1:180123993..180124029,+	p1@QSOX1																	1							1
chr1:180135626..180135654,+	p@chr1:180135626..180135654,+																	1		1				1	3
chr1:180159606..180159619,+	p@chr1:180159606..180159619,+																	1		1		1		1	4
chr1:180159626..180159643,+	p@chr1:180159626..180159643,+																	1		1		1		1	4
chr1:180163376..180163387,+	p5@QSOX1																	1		1		1		1	4
chr1:180163451..180163471,+	p@chr1:180163451..180163471,+																	1		1		1		1	4
chr1:180471451..180471465,-	p5@ACBD6			1			1
chr1:180471947..180472028,-	p2@ACBD6																	1		1					2
chr1:182355006..182355029,-	p6@GLUL			1			1
chr1:182360458..182360484,-	p2@GLUL			1			1		1		1					2
chr1:182558406..182558423,-	p5@RNASEL																	1		1				1	3
chr1:182808445..182808456,+	p2@DHX9														1	1		1		1		1		1	4
chr1:182808474..182808498,+	p1@DHX9																	1		1		1		1	4
chr1:182808787..182808839,+	p3@DHX9																	1		1		1		1	4
chr1:182808840..182808883,+	p4@DHX9																					1			1
chr1:183387459..183387498,-	p1@NMNAT2								1		1					2
chr1:184006627..184006641,-	p2@GLT25D2	1		1	1	1	4
chr1:184006691..184006711,-	p3@GLT25D2			1			1
chr1:184006829..184006911,-	p1@GLT25D2																	1		1				1	3
chr1:184020777..184020799,+	p2@TSEN15			1			1				1					1
chr1:184020830..184020895,+	p1@TSEN15																			1					1
chr1:184356112..184356185,+	p1@C1orf21																	1		1					2
chr1:184356188..184356200,+	p3@C1orf21																	1		1					2
chr1:184723734..184723760,-	p4@EDEM3																	1							1
chr1:184723770..184723809,-	p3@EDEM3			1			1											1		1					2
chr1:184943668..184943675,-	p4@FAM129A																					1			1
chr1:185014529..185014600,+	p2@RNF2																	1		1					2
chr1:185014613..185014627,+	p3@RNF2																			1		1			2
chr1:185014647..185014700,+	p1@RNF2										1					1
chr1:185126037..185126120,-	p1@TRMT1L			1			1
chr1:185703496..185703509,+	p2@HMCN1								1		1				1	3
chr1:185703513..185703544,+	p1@HMCN1								1		1				1	3
chr1:186084385..186084406,+	p@chr1:186084385..186084406,+								1		1				1	3
chr1:186344371..186344415,-	p1@TPR																	1		1				1	3
chr1:186344904..186344925,+	p2@C1orf27										1				1	2
chr1:189110597..189110603,-	p@chr1:189110597..189110603,-																	1		1				1	3
chr1:189110612..189110619,-	p@chr1:189110612..189110619,-																							1	1
chr1:189110647..189110655,-	p@chr1:189110647..189110655,-																	1							1
chr1:192127578..192127613,+	p1@RGS18																	1		1					2
chr1:19229066..19229084,-	p2@ALDH4A1																			1					1
chr1:192685272..192685274,+	p1@MIR4426																			1		1		1	3
chr1:193028456..193028532,-	p1@UCHL5																			1					1
chr1:193028697..193028709,+	p5@TROVE2										1					1		1							1
chr1:1950763..1950815,+	p1@GABRD								1		1				1	3
chr1:19536982..19537032,+	p2@ENST00000437898								1							1
chr1:19578005..19578041,-	p1@KIAA0090																	1		1		1		1	4
chr1:19578036..19578094,+	p2@MRTO4								1		1				1	3
chr1:19578097..19578114,+	p3@MRTO4								1		1		1		1	4		1		1		1		1	4
chr1:19578280..19578334,+	p1@MRTO4																	1		1		1		1	4
chr1:19638566..19638643,-	p1@AKR7A2																	1		1				1	3
chr1:19638788..19638828,+	p1@PQLC2																			1					1
chr1:19665910..19665964,-	p@chr1:19665910..19665964,-																	1				1		1	3
chr1:19665981..19666057,-	p@chr1:19665981..19666057,-																	1		1		1		1	4
chr1:19683175..19683222,-	p@chr1:19683175..19683222,-																	1				1			2
chr1:19705096..19705114,-	p4@CAPZB																							1	1
chr1:197115727..197115740,-	p2@ASPM										1				1	2
chr1:197115750..197115807,-	p1@ASPM																	1		1		1		1	4
chr1:197115818..197115829,-	p3@ASPM								1		1		1		1	4		1		1		1		1	4
chr1:19746197..19746227,-	p8@CAPZB			1			1											1		1		1		1	4
chr1:197871740..197871779,+	p1@C1orf53										1				1	2		1		1				1	3
chr1:19811996..19812048,-	p1@CAPZB			1			1
chr1:1981890..1981945,+	p2@PRKCZ																	1						1	2
chr1:19934570..19934589,+	p1@ENST00000457263																	1							1
chr1:200378466..200378478,-	p12@ZNF281																	1		1		1		1	4
chr1:200589831..200589855,-	p2@KIF14								1		1				1	3				1		1		1	3
chr1:200589859..200589887,-	p1@KIF14								1		1				1	3		1		1		1		1	4
chr1:200589889..200589904,-	p3@KIF14								1		1		1		1	4		1		1		1		1	4
chr1:200860122..200860160,+	p4@C1orf106																	1		1		1		1	4
chr1:200860649..200860697,+	p2@C1orf106																	1		1				1	3
chr1:201083493..201083509,+	p@chr1:201083493..201083509,+								1						1	2
chr1:201123562..201123581,-	p3@TMEM9								1						1	2
chr1:201123586..201123637,-	p1@TMEM9																	1		1				1	3
chr1:201452893..201452979,-	p@chr1:201452893..201452979,-																	1		1		1		1	4
chr1:201453850..201453868,-	p@chr1:201453850..201453868,-																	1						1	2
chr1:201465370..201465401,-	p3@CSRP1																	1		1		1		1	4
chr1:201476220..201476260,-	p1@CSRP1																	1		1				1	3
chr1:201476274..201476288,-	p2@CSRP1																	1		1		1		1	4
chr1:201476323..201476360,+	p1@ENST00000454651																			1					1
chr1:201798648..201798696,-	p1@ENST00000413035																					1			1
chr1:201924624..201924652,+	p1@TIMM17A																							1	1
chr1:201951741..201951794,+	p1@RNPEP																							1	1
chr1:202127379..202127382,-	p6@PTPN7																	1		1		1		1	4
chr1:202129105..202129140,-	p2@PTPN7																	1		1		1		1	4
chr1:202129704..202129762,-	p1@PTPN7																	1		1		1		1	4
chr1:202311054..202311071,-	p1@UBE2T								1		1				1	3				1		1		1	3
chr1:202311079..202311086,-	p3@UBE2T								1		1				1	3		1		1		1		1	4
chr1:202311088..202311099,-	p2@UBE2T								1		1		1		1	4		1		1		1		1	4
chr1:202777592..202777616,-	p2@KDM5B			1			1
chr1:202830731..202830759,-	p1@ENST00000430114,p2@ENST00000443294,p2@uc001gyi.1,p2@uc001gyj.2								1		1				1	3		1		1		1		1	4
chr1:202858289..202858300,-	p2@RABIF																	1							1
chr1:202915708..202915732,-	p@chr1:202915708..202915732,-			1			1
chr1:202927458..202927487,-	p2@ADIPOR1					1	1
chr1:202927490..202927503,-	p3@ADIPOR1			1			1
chr1:202936357..202936392,-	p1@CYB5R1																	1							1
chr1:202995611..202995680,+	p1@PPFIA4								1		1					2
chr1:203097407..203097476,+	p1@ADORA1								1							1
chr1:203144944..203144961,-	p1@MYBPH																	1						1	2
chr1:203148270..203148291,-	p@chr1:203148270..203148291,-																	1		1				1	3
chr1:203148522..203148550,-	p4@CHI3L1																	1		1		1		1	4
chr1:203148919..203148937,-	p16@CHI3L1																	1				1		1	3
chr1:203148938..203148988,-	p6@CHI3L1																	1		1		1		1	4
chr1:203151897..203151908,-	p15@CHI3L1																	1		1		1		1	4
chr1:203151934..203151947,-	p7@CHI3L1																	1		1		1		1	4
chr1:203151964..203151973,-	p21@CHI3L1																	1		1		1		1	4
chr1:203154342..203154363,-	p9@CHI3L1																	1		1		1			3
chr1:203154383..203154466,-	p3@CHI3L1																	1		1				1	3
chr1:203154486..203154506,-	p8@CHI3L1																	1		1		1		1	4
chr1:203154508..203154518,-	p20@CHI3L1																	1							1
chr1:203155464..203155497,-	p@chr1:203155464..203155497,-																	1		1				1	3
chr1:203155503..203155528,-	p@chr1:203155503..203155528,-																	1		1				1	3
chr1:203595903..203595934,+	p2@ATP2B4														1	1
chr1:203595941..203595970,+	p1@ATP2B4										1					1
chr1:203651966..203652021,+	p11@ATP2B4																	1				1			2
chr1:203652276..203652291,+	p19@ATP2B4																	1						1	2
chr1:203830703..203830740,+	p1@SNRPE										1					1		1		1		1		1	4
chr1:203830760..203830773,+	p2@SNRPE										1				1	2		1		1		1		1	4
chr1:203830938..203831001,+	p3@SNRPE								1		1				1	3		1		1		1		1	4
chr1:204042215..204042228,+	p2@SOX13								1							1
chr1:204042723..204042784,+	p3@SOX13								1		1				1	3
chr1:204121261..204121295,-	p2@ETNK2										1					1
chr1:204121298..204121312,-	p8@ETNK2								1		1					2
chr1:204257478..204257509,-	p@chr1:204257478..204257509,-								1		1				1	3
chr1:204347256..204347303,-	p1@ENST00000441225								1		1				1	3
chr1:204380074..204380108,-	p8@PPP1R15B																	1		1		1		1	4
chr1:204380969..204380976,-	p10@PPP1R15B																	1							1
chr1:204463845..204463857,-	p3@PIK3C2B								1		1				1	3
chr1:204463880..204463915,-	p2@PIK3C2B								1		1				1	3
chr1:204463918..204463963,-	p1@PIK3C2B								1		1				1	3
chr1:205290865..205290891,-	p1@NUAK2										1					1
chr1:205320343..205320351,+	p1@SNRPGP10								1		1		1		1	4		1		1		1		1	4
chr1:205473678..205473694,+	p2@CDK18																			1					1
chr1:205473784..205473857,+	p1@CDK18								1		1				1	3
chr1:205589791..205589809,-	p@chr1:205589791..205589809,-																	1		1				1	3
chr1:205592857..205592880,-	p6@ELK4																	1		1		1			3
chr1:205600919..205600982,-	p3@ELK4							1		1				1		3
chr1:205601064..205601087,-	p4@ELK4												1			1
chr1:205649614..205649663,-	p1@SLC45A3,p5@ELK4																							1	1
chr1:205684808..205684853,-	p3@NUCKS1								1		1					2		1		1				1	3
chr1:205689664..205689680,-	p@chr1:205689664..205689680,-																	1				1		1	3
chr1:205696858..205696927,-	p@chr1:205696858..205696927,-										1		1			2		1		1		1		1	4
chr1:205719122..205719157,-	p2@NUCKS1																	1				1		1	3
chr1:205719295..205719353,-	p1@NUCKS1																	1		1				1	3
chr1:205782278..205782294,-	p3@SLC41A1								1		1				1	3
chr1:205782309..205782332,-	p2@SLC41A1												1			1				1		1		1	3
chr1:205782493..205782515,+	p2@AK097788														1	1
chr1:206643806..206643850,+	p1@IKBKE								1						1	2		1							1
chr1:206730484..206730499,+	p2@RASSF5																							1	1
chr1:206730920..206730935,+	p10@RASSF5																					1			1
chr1:206785734..206785771,-	p2@EIF2D																					1			1
chr1:206858668..206858751,+	p3@MAPKAPK2																	1		1		1		1	4
chr1:206903297..206903328,+	p@chr1:206903297..206903328,+			1			1											1		1		1		1	4
chr1:206904484..206904510,+	p6@MAPKAPK2																	1				1		1	3
chr1:207277572..207277587,+	p4@C4BPA			1			1
chr1:207277632..207277676,+	p1@C4BPA			1			1
chr1:207495719..207495761,+	p2@CD55			1			1
chr1:20810097..20810129,-	p11@CAMK2N1			1			1
chr1:20810135..20810150,-	p12@CAMK2N1			1			1
chr1:20810185..20810219,-	p10@CAMK2N1			1			1
chr1:208417720..208417736,-	p2@PLXNA2	1		1			2
chr1:20931378..20931434,+	p@chr1:20931378..20931434,+																	1		1		1		1	4
chr1:209441624..209441630,-	p1@ATP5G2P1																							1	1
chr1:20981136..20981157,-	p@chr1:20981136..20981157,-			1			1											1		1				1	3
chr1:209824643..209824739,-	p2@LAMB3																	1		1		1		1	4
chr1:209848749..209848764,+	p1@G0S2																					1			1
chr1:209849268..209849353,+	p2@G0S2																			1		1		1	3
chr1:209849412..209849441,+	p@chr1:209849412..209849441,+																			1		1		1	3
chr1:20987851..20987888,-	p1@DDOST																	1							1
chr1:20987889..20987906,-	p4@DDOST			1		1	2											1		1				1	3
chr1:20987936..20987969,-	p2@DDOST			1		1	2											1		1					2
chr1:20987982..20988007,-	p3@DDOST			1		1	2											1		1				1	3
chr1:20988011..20988022,-	p5@DDOST																	1		1					2
chr1:209941862..209941887,+	p6@TRAF3IP3																	1							1
chr1:209941889..209941928,+	p2@TRAF3IP3																	1							1
chr1:209941942..209941964,+	p4@TRAF3IP3																	1							1
chr1:209957882..209957913,-	p1@C1orf74								1						1	2								1	1
chr1:210001309..210001411,+	p1@DIEXF																					1		1	2
chr1:21011693..21011708,-	p5@KIF17																	1		1					2
chr1:21012873..21012898,-	p10@KIF17																					1			1
chr1:210406121..210406162,+	p1@SERTAD4								1		1				1	3
chr1:210406165..210406186,+	p4@SERTAD4								1		1				1	3
chr1:21076351..21076364,-	p5@HP1BP3																					1			1
chr1:21107028..21107045,-	p10@HP1BP3																							1	1
chr1:211432784..211432796,+	p8@RCOR3								1							1
chr1:211556107..211556205,+	p1@LINC00467								1		1		1		1	4				1		1		1	3
chr1:211848955..211848981,-	p1@NEK2																	1		1		1		1	4
chr1:212209055..212209147,+	p1@DTL								1		1				1	3		1		1		1		1	4
chr1:212873200..212873230,-	p5@BATF3																	1		1		1		1	4
chr1:212873267..212873332,-	p1@BATF3																			1					1
chr1:212965104..212965141,-	p1@NSL1														1	1
chr1:213031570..213031595,+	p2@FLVCR1																			1					1
chr1:213189108..213189154,-	p3@ANGEL2								1							1
chr1:214454492..214454576,+	p1@SMYD2								1		1				1	3
chr1:214454577..214454605,+	p2@SMYD2								1						1	2
chr1:214776516..214776565,+	p1@CENPF								1		1		1		1	4		1		1		1		1	4
chr1:214776570..214776593,+	p2@CENPF								1		1		1		1	4		1		1		1		1	4
chr1:214776602..214776615,+	p3@CENPF																	1		1		1		1	4
chr1:21502705..21502740,-	p@chr1:21502705..21502740,-																	1		1		1		1	4
chr1:21671968..21672009,-	p1@ECE1																			1		1		1	3
chr1:21672024..21672041,-	p3@ECE1																	1		1		1		1	4
chr1:217804679..217804722,+	p1@SPATA17										1				1	2
chr1:218458625..218458660,+	p1@RRP15																	1		1				1	3
chr1:218518669..218518689,+	p1@TGFB2								1		1		1		1	4
chr1:220197666..220197693,-	p@chr1:220197666..220197693,-			1			1											1		1		1		1	4
chr1:220267429..220267510,+	p1@IARS2			1			1
chr1:220426931..220426944,+	p2@MORF4L1P1																	1		1		1		1	4
chr1:220426954..220426984,+	p1@MORF4L1P1																							1	1
chr1:220960195..220960288,+	p1@MARC1								1		1				1	3		1		1		1		1	4
chr1:222763240..222763284,-	p1@TAF1A																			1					1
chr1:222763293..222763340,+	p1@ENST00000413074								1				1		1	3
chr1:222791417..222791455,+	p1@MIA3																	1							1
chr1:222885884..222885916,+	p1@BROX								1		1					2		1		1		1		1	4
chr1:222885922..222885945,+	p5@BROX												1		1	2		1						1	2
chr1:222886131..222886221,+	p3@BROX										1					1
chr1:222988363..222988405,+	p1@DISP1												1		1	2
chr1:22351977..22352017,+	p1@LINC00339										1				1	2
chr1:223537475..223537547,-	p1@SUSD4								1		1				1	3
chr1:22379158..22379177,+	p2@CDC42																	1						1	2
chr1:22379179..22379215,+	p1@CDC42																							1	1
chr1:224033811..224033837,+	p@chr1:224033811..224033837,+								1		1					2
chr1:224180261..224180310,-	p@chr1:224180261..224180310,-								1							1
chr1:224370964..224370975,+	p12@DEGS1																	1							1
chr1:224371372..224371396,+	p2@DEGS1																	1						1	2
chr1:224377398..224377441,+	p13@DEGS1			1			1											1		1		1		1	4
chr1:224544507..224544518,+	p3@CNIH4																	1		1		1		1	4
chr1:224544527..224544536,+	p4@CNIH4																	1		1		1		1	4
chr1:224544554..224544570,+	p2@CNIH4																	1		1		1		1	4
chr1:224544572..224544618,+	p1@CNIH4																	1		1		1		1	4
chr1:225140405..225140418,+	p8@DNAH14																							1	1
chr1:225615723..225615802,-	p1@LBR																	1		1		1		1	4
chr1:225615810..225615821,-	p2@LBR																	1		1		1		1	4
chr1:225840783..225840860,-	p1@ENAH																			1				1	2
chr1:225965518..225965553,+	p1@SRP9																	1		1				1	3
chr1:225997772..225997779,+	p10@EPHX1										1				1	2		1		1		1		1	4
chr1:225997791..225997802,+	p2@EPHX1			1			1											1		1				1	3
chr1:226016555..226016570,+	p4@EPHX1			1			1											1						1	2
chr1:226111835..226111879,-	p2@PYCR2																					1		1	2
chr1:226250405..226250427,+	p1@H3F3AP4,p2@H3F3A,p2@H3F3B																	1							1
chr1:226496833..226496884,-	p1@LIN9								1		1				1	3		1		1		1		1	4
chr1:226595648..226595659,-	p3@PARP1																			1		1		1	3
chr1:226595726..226595737,-	p2@PARP1																	1		1		1		1	4
chr1:226595741..226595818,-	p1@PARP1			1			1											1		1		1		1	4
chr1:227127954..227127965,+	p3@ADCK3														1	1		1		1		1		1	4
chr1:227127981..227128012,+	p1@ADCK3																	1		1				1	3
chr1:227128015..227128032,+	p2@ADCK3			1			1				1				1	2		1						1	2
chr1:227922934..227923013,-	p1@JMJD4																	1		1				1	3
chr1:228270185..228270229,-	p@chr1:228270185..228270229,-								1						1	2
chr1:228285088..228285115,+	p@chr1:228285088..228285115,+			1			1											1							1
chr1:228285572..228285607,+	p3@ARF1																	1		1		1		1	4
chr1:228285703..228285739,+	p5@ARF1																	1		1		1		1	4
chr1:228286085..228286109,+	p34@ARF1																	1				1		1	3
chr1:228291136..228291147,-	p3@C1orf35								1							1
chr1:228353495..228353516,+	p1@IBA57														1	1
chr1:228401338..228401386,-	p1@C1orf145								1							1
chr1:228645556..228645580,-	p1@HIST3H2A																	1		1		1		1	4
chr1:228645796..228645822,+	p1@HIST3H2BB																	1		1		1		1	4
chr1:228652314..228652341,-	p1@HIST3H2BA																	1		1		1		1	4
chr1:228680853..228680891,+	p2@RNF187																	1		1		1		1	4
chr1:228681753..228681775,+	p17@RNF187																	1		1		1			3
chr1:229406746..229406799,-	p1@ENST00000429227,p1@ENST00000436334																			1		1		1	3
chr1:229478236..229478308,-	p1@C1orf96										1					1
chr1:229569834..229569849,-	p1@ACTA1			1		1	2
chr1:229761798..229761896,-	p1@TAF5L																	1							1
chr1:229761935..229762006,+	p1@URB2								1							1		1		1		1		1	4
chr1:23037323..23037338,+	p1@EPHB2								1		1				1	3
chr1:230778286..230778297,+	p2@COG2			1			1
chr1:230839071..230839081,-	p@chr1:230839071..230839081,-			1			1											1		1					2
chr1:230841709..230841738,-	p@chr1:230841709..230841738,-																	1				1			2
chr1:231004220..231004294,-	p1@C1orf198																			1					1
chr1:231114810..231114854,+	p1@ARV1																	1						1	2
chr1:231175945..231175960,-	p2@FAM89A																	1		1					2
chr1:231175964..231176016,-	p1@FAM89A								1		1					2		1		1		1		1	4
chr1:231376867..231376943,-	p1@C1orf131																	1				1		1	3
chr1:231376982..231376991,+	p3@GNPAT																	1				1			2
chr1:231473743..231473807,+	p2@C1orf124																	1				1		1	3
chr1:231557258..231557280,-	p9@EGLN1																	1						1	2
chr1:231558071..231558082,-	p2@EGLN1																	1							1
chr1:2322973..2323005,-	p1@MORN1								1						1	2								1	1
chr1:232941152..232941167,+	p2@KIAA1383								1						1	2
chr1:232941168..232941193,+	p1@KIAA1383														1	1								1	1
chr1:233086304..233086325,+	p2@NTPCR																	1		1		1		1	4
chr1:233086326..233086415,+	p1@NTPCR														1	1
chr1:23345943..23346051,+	p1@KDM1A								1							1		1		1				1	3
chr1:233749347..233749411,+	p2@KCNK1										1		1		1	3
chr1:233749712..233749731,+	p3@KCNK1										1					1
chr1:233750790..233750823,-	p@chr1:233750790..233750823,-										1					1
chr1:23376882..23376896,+	p3@KDM1A																	1		1		1		1	4
chr1:23385562..23385576,+	p@chr1:23385562..23385576,+			1			1
chr1:234492906..234492909,-	p1@ENST00000422958																	1		1		1		1	4
chr1:234509077..234509177,-	p1@ENST00000451795								1							1
chr1:234509186..234509216,+	p2@C1orf31																	1		1				1	3
chr1:234509223..234509305,+	p1@C1orf31																			1					1
chr1:234509479..234509504,+	p3@C1orf31																	1							1
chr1:234743479..234743494,-	p5@IRF2BP2																	1		1				1	3
chr1:234745234..234745283,-	p4@IRF2BP2			1			1
chr1:234746616..234746632,-	p@chr1:234746616..234746632,-			1			1
chr1:234746745..234746760,-	p@chr1:234746745..234746760,-			1			1											1		1				1	3
chr1:234746766..234746777,-	p@chr1:234746766..234746777,-			1			1													1					1
chr1:234747096..234747116,-	p@chr1:234747096..234747116,-					1	1
chr1:235116495..235116545,-	p1@ENST00000549744																	1		1				1	3
chr1:235292114..235292129,-	p2@TOMM20	1		1			2
chr1:235292137..235292170,-	p1@TOMM20	1					1
chr1:235292180..235292191,-	p3@TOMM20	1					1											1		1				1	3
chr1:235292221..235292237,-	p4@TOMM20										1		1		1	3		1		1				1	3
chr1:235292250..235292261,-	p5@TOMM20			1			1		1		1				1	3		1		1				1	3
chr1:235324381..235324386,-	p5@RBM34				1		1											1		1		1		1	4
chr1:235491875..235491895,+	p1@GGPS1																	1							1
chr1:235491896..235491925,+	p2@GGPS1																	1							1
chr1:235667681..235667700,-	p2@B3GALNT2																	1		1				1	3
chr1:235813034..235813097,-	p1@GNG4								1		1		1		1	4
chr1:235813290..235813323,-	p2@GNG4								1		1				1	3
chr1:236028436..236028467,-	p@chr1:236028436..236028467,-																	1						1	2
chr1:236030216..236030241,-	p2@LYST																	1		1					2
chr1:236030258..236030273,-	p6@LYST																	1		1				1	3
chr1:236228379..236228402,-	p1@NID1			1			1
chr1:236228403..236228414,-	p3@NID1			1			1
chr1:236228417..236228446,-	p2@NID1			1			1
chr1:236305796..236305810,+	p2@GPR137B								1						1	2
chr1:236445251..236445266,-	p1@ERO1LB								1		1				1	3
chr1:23650095..23650110,-	p@chr1:23650095..23650110,-			1			1											1		1		1		1	4
chr1:236558694..236558749,+	p2@EDARADD																	1		1		1		1	4
chr1:236646609..236646642,+	p1@ENO1P1			1			1											1		1		1		1	4
chr1:236647096..236647105,+	p@chr1:236647096..236647105,+			1			1											1		1		1		1	4
chr1:236686676..236686688,+	p9@LGALS8			1			1
chr1:236686717..236686738,+	p7@LGALS8										1				1	2
chr1:236687232..236687329,+	p1@LGALS8								1		1				1	3
chr1:23670737..23670751,-	p2@HNRNPR								1		1				1	3		1				1		1	3
chr1:23670752..23670799,-	p1@HNRNPR										1					1		1		1		1		1	4
chr1:23670813..23670816,-	p5@HNRNPR																	1		1		1		1	4
chr1:23670817..23670828,-	p4@HNRNPR												1			1		1		1		1		1	4
chr1:23670844..23670853,-	p3@HNRNPR										1					1		1		1		1		1	4
chr1:23857698..23857733,-	p1@E2F2								1		1				1	3				1		1		1	3
chr1:24018269..24018274,+	p2@RPL11																	1		1				1	3
chr1:24019107..24019155,+	p3@RPL11			1			1				1					1		1		1		1			3
chr1:24019167..24019194,+	p4@RPL11	1					1											1		1		1		1	4
chr1:24020288..24020315,+	p@chr1:24020288..24020315,+																	1		1		1		1	4
chr1:24021142..24021160,+	p@chr1:24021142..24021160,+																	1							1
chr1:24022287..24022332,+	p@chr1:24022287..24022332,+			1			1
chr1:24069939..24069950,+	p2@TCEB3																	1		1				1	3
chr1:24127235..24127253,-	p1@GALE																					1			1
chr1:24127256..24127275,-	p2@GALE												1			1				1		1		1	3
chr1:241683001..241683066,-	p1@FH																	1		1		1		1	4
chr1:241803679..241803697,-	p3@OPN3																			1				1	2
chr1:242011468..242011480,+	p2@EXO1								1		1				1	3		1		1		1		1	4
chr1:242011485..242011542,+	p1@EXO1								1		1				1	3		1		1		1		1	4
chr1:24285675..24285712,+	p2@PNRC2																	1		1		1		1	4
chr1:24285764..24285784,+	p@chr1:24285764..24285784,+								1		1				1	3						1			1
chr1:24286287..24286326,+	p1@PNRC2																							1	1
chr1:24306768..24306779,-	p3@SRSF10																	1		1		1		1	4
chr1:24306809..24306828,-	p1@SRSF10																	1		1		1		1	4
chr1:24306835..24306868,-	p2@SRSF10																	1		1		1		1	4
chr1:243419073..243419095,-	p3@CEP170																							1	1
chr1:243635289..243635294,+	p@chr1:243635289..243635294,+																	1		1		1		1	4
chr1:243893816..243893826,-	p@chr1:243893816..243893826,-																	1		1					2
chr1:243893832..243893851,-	p@chr1:243893832..243893851,-																	1		1					2
chr1:243893857..243893870,-	p@chr1:243893857..243893870,-																	1							1
chr1:244615199..244615238,-	p1@ADSS																			1					1
chr1:244816344..244816357,+	p3@PPPDE1			1			1
chr1:244998976..244999016,+	p2@FAM36A																			1				1	2
chr1:245025974..245025996,-	p11@HNRNPU			1			1											1		1		1		1	4
chr1:245026018..245026040,-	p13@HNRNPU																	1		1		1		1	4
chr1:245026254..245026279,-	p15@HNRNPU																	1		1		1		1	4
chr1:245026294..245026336,-	p6@HNRNPU																	1		1		1		1	4
chr1:245026388..245026408,-	p16@HNRNPU																	1		1		1			3
chr1:245027300..245027356,+	p@chr1:245027300..245027356,+																							1	1
chr1:245027766..245027800,-	p1@HNRNPU																	1							1
chr1:245027801..245027824,-	p3@HNRNPU																	1						1	2
chr1:245027833..245027855,-	p2@HNRNPU																							1	1
chr1:245027866..245027876,-	p4@HNRNPU																	1		1				1	3
chr1:245133428..245133449,+	p5@EFCAB2																			1					1
chr1:24513737..24513784,-	p1@IL28RA														1	1
chr1:246269774..246269792,-	p@chr1:246269774..246269792,-																	1							1
chr1:246269797..246269820,-	p@chr1:246269797..246269820,-																	1		1					2
chr1:246271419..246271436,-	p@chr1:246271419..246271436,-																	1							1
chr1:246271474..246271493,-	p@chr1:246271474..246271493,-																	1							1
chr1:246271512..246271521,-	p@chr1:246271512..246271521,-																	1							1
chr1:246350204..246350229,-	p@chr1:246350204..246350229,-																	1		1		1		1	4
chr1:246350240..246350281,-	p@chr1:246350240..246350281,-																	1							1
chr1:246350393..246350413,-	p@chr1:246350393..246350413,-																	1							1
chr1:246378408..246378425,-	p@chr1:246378408..246378425,-																	1		1				1	3
chr1:246670539..246670611,-	p1@SMYD3								1		1				1	3
chr1:246670614..246670625,-	p3@SMYD3										1					1
chr1:246729483..246729538,-	p2@TFB2M																	1						1	2
chr1:246729544..246729572,-	p1@TFB2M																	1		1		1		1	4
chr1:246887640..246887723,+	p1@SCCPDH																	1		1					2
chr1:246921527..246921534,+	p@chr1:246921527..246921534,+																	1		1		1		1	4
chr1:247171316..247171336,-	p3@ZNF695								1		1		1		1	4				1		1			2
chr1:247171347..247171366,-	p2@ZNF695								1		1				1	3				1		1			2
chr1:247242048..247242098,-	p1@ZNF670,p1@ZNF695														1	1
chr1:247242107..247242120,-	p2@ZNF670																					1			1
chr1:247495140..247495177,-	p1@ZNF496														1	1
chr1:2487990..2488033,+	p1@TNFRSF14																	1							1
chr1:249132512..249132547,+	p2@ZNF672																	1		1				1	3
chr1:249132556..249132573,+	p3@ZNF672																	1		1		1		1	4
chr1:249132608..249132628,+	p5@ZNF672																	1		1		1		1	4
chr1:249153232..249153251,-	p2@ZNF692																			1					1
chr1:24969755..24969808,+	p1@SRRM1																	1				1			2
chr1:24981369..24981386,+	p3@SRRM1																	1				1		1	3
chr1:24999039..24999082,+	p@chr1:24999039..24999082,+																	1		1		1		1	4
chr1:25245820..25245840,-	p@chr1:25245820..25245840,-																	1							1
chr1:25558670..25558684,-	p4@SYF2			1			1
chr1:25558984..25559000,-	p1@SYF2			1			1
chr1:25559068..25559139,+	p@chr1:25559068..25559139,+										1				1	2
chr1:25756638..25756699,-	p1@RHCE												1			1
chr1:25870070..25870081,+	p4@LDLRAP1			1			1
chr1:25943297..25943321,+	p@chr1:25943297..25943321,+										1					1
chr1:26131655..26131676,+	p@chr1:26131655..26131676,+																	1							1
chr1:26185844..26185954,-	p1@C1orf135								1		1				1	3				1		1		1	3
chr1:26228092..26228131,-	p2@BC040585			1			1											1		1		1		1	4
chr1:26228136..26228182,-	p1@BC040585								1		1				1	3		1		1		1		1	4
chr1:26230247..26230298,-	p4@STMN1																	1		1		1		1	4
chr1:26231214..26231239,-	p3@STMN1								1		1					2		1		1		1		1	4
chr1:26232522..26232541,-	p9@STMN1																	1		1					2
chr1:26232930..26232945,-	p1@MIR3917								1		1				1	3		1		1		1		1	4
chr1:26232951..26232959,-	p2@STMN1								1		1				1	3		1		1		1		1	4
chr1:26324534..26324589,-	p1@PAFAH2																	1							1
chr1:26496382..26496457,+	p1@ZNF593																			1				1	2
chr1:26496459..26496470,+	p2@ZNF593																	1		1				1	3
chr1:26560649..26560675,+	p2@CEP85																			1					1
chr1:26560676..26560725,+	p1@CEP85								1		1				1	3
chr1:26633222..26633237,-	p3@UBXN11																					1			1
chr1:26798896..26798949,+	p2@HMGN2																	1		1				1	3
chr1:26798955..26798996,+	p1@HMGN2								1		1				1	3		1		1		1		1	4
chr1:26799038..26799101,+	p4@HMGN2								1		1				1	3		1		1		1		1	4
chr1:26799681..26799745,+	p3@HMGN2										1					1
chr1:26869597..26869637,+	p3@RPS6KA1																	1		1					2
chr1:27022839..27022890,+	p3@ARID1A																	1		1		1		1	4
chr1:27057666..27057757,+	p@chr1:27057666..27057757,+										1					1		1		1				1	3
chr1:27114418..27114518,+	p2@PIGV																							1	1
chr1:27153239..27153250,+	p9@ZDHHC18														1	1
chr1:27191547..27191590,-	p@chr1:27191547..27191590,-								1		1				1	3
chr1:27248203..27248288,+	p1@NUDC																	1		1		1		1	4
chr1:27248294..27248308,+	p2@NUDC			1			1								1	1		1		1		1			3
chr1:27320176..27320200,+	p1@TRNP1			1			1
chr1:27561104..27561159,+	p1@WDTC1			1			1
chr1:27651932..27651946,+	p1@ENST00000486001																	1				1		1	3
chr1:27992853..27992930,-	p@chr1:27992853..27992930,-																	1						1	2
chr1:27992931..27992965,-	p@chr1:27992931..27992965,-																							1	1
chr1:27995778..27995866,-	p2@IFI6																	1						1	2
chr1:27998692..27998710,-	p1@IFI6																							1	1
chr1:28157273..28157348,+	p1@PPP1R8																	1		1		1		1	4
chr1:28199047..28199071,+	p1@C1orf38								1		1				1	3
chr1:28206150..28206176,+	p2@C1orf38																	1				1			2
chr1:28241040..28241116,-	p1@RPA2								1		1				1	3
chr1:28241226..28241262,-	p2@RPA2										1					1						1		1	2
chr1:28261533..28261564,+	p1@SMPDL3B								1						1	2
chr1:28559502..28559570,-	p1@DNAJC8																	1		1				1	3
chr1:28562601..28562610,+	p2@ATPIF1																	1		1		1		1	4
chr1:28562617..28562681,+	p1@ATPIF1																	1						1	2
chr1:28655505..28655629,+	p1@MED18																	1						1	2
chr1:28696276..28696299,+	p3@PHACTR4																					1			1
chr1:28844730..28844776,+	p2@RCC1								1		1				1	3		1		1		1		1	4
chr1:28879514..28879536,+	p2@TRNAU1AP								1				1		1	3		1		1					2
chr1:28969607..28969621,-	p2@TAF12										1					1		1						1	2
chr1:28975099..28975162,+	p1@RNU11	1					1
chr1:28995231..28995250,+	p2@GMEB1																	1							1
chr1:29063439..29063486,+	p1@YTHDF2																	1							1
chr1:29063526..29063538,+	p20@YTHDF2																					1		1	2
chr1:29063555..29063566,+	p4@YTHDF2																					1		1	2
chr1:29241027..29241095,+	p2@EPB41								1		1		1		1	4		1		1		1		1	4
chr1:29309148..29309157,-	p1@ENST00000425821																	1							1
chr1:29313976..29313993,+	p10@EPB41			1			1
chr1:29486938..29486952,-	p6@SRSF4																	1		1		1		1	4
chr1:29557383..29557469,-	p1@MECR																	1		1		1		1	4
chr1:31206348..31206387,-	p@chr1:31206348..31206387,-																	1							1
chr1:31206388..31206521,-	p@chr1:31206388..31206521,-																	1		1				1	3
chr1:31210518..31210532,-	p@chr1:31210518..31210532,-																	1		1		1		1	4
chr1:31211884..31211922,-	p@chr1:31211884..31211922,-																					1			1
chr1:31212698..31212714,-	p@chr1:31212698..31212714,-																	1		1		1		1	4
chr1:31212715..31212725,-	p@chr1:31212715..31212725,-																	1		1		1		1	4
chr1:31212731..31212751,-	p@chr1:31212731..31212751,-																	1		1		1		1	4
chr1:31212755..31212784,-	p@chr1:31212755..31212784,-																	1		1		1		1	4
chr1:31214519..31214570,-	p@chr1:31214519..31214570,-																	1		1				1	3
chr1:31215330..31215378,-	p@chr1:31215330..31215378,-																	1		1					2
chr1:31215379..31215390,-	p@chr1:31215379..31215390,-																	1		1					2
chr1:31229452..31229490,-	p@chr1:31229452..31229490,-																	1		1				1	3
chr1:31230687..31230701,-	p3@LAPTM5																	1		1				1	3
chr1:31769595..31769652,-	p1@SNRNP40								1		1				1	3
chr1:31769656..31769670,-	p2@SNRNP40										1				1	2		1		1		1		1	4
chr1:32479449..32479479,+	p1@KHDRBS1			1			1
chr1:32498876..32498891,+	p@chr1:32498876..32498891,+																			1					1
chr1:32538520..32538612,+	p1@TMEM39B																	1		1					2
chr1:32666188..32666274,+	p1@CCDC28B								1		1				1	3		1		1		1		1	4
chr1:32671238..32671280,+	p1@IQCC								1		1				1	3		1		1		1		1	4
chr1:32687995..32688014,+	p1@EIF3I																	1		1		1		1	4
chr1:32692071..32692087,+	p@chr1:32692071..32692087,+																	1		1		1		1	4
chr1:32796422..32796440,+	p@chr1:32796422..32796440,+			1			1											1						1	2
chr1:32799803..32799823,-	p@chr1:32799803..32799823,-			1			1
chr1:32800048..32800094,-	p@chr1:32800048..32800094,-			1			1
chr1:32800223..32800246,-	p@chr1:32800223..32800246,-			1			1
chr1:32800303..32800316,-	p@chr1:32800303..32800316,-			1			1
chr1:32800532..32800557,-	p@chr1:32800532..32800557,-			1			1
chr1:32800636..32800658,-	p@chr1:32800636..32800658,-			1			1											1		1				1	3
chr1:32800661..32800686,-	p@chr1:32800661..32800686,-			1			1
chr1:32801825..32801842,-	p1@MARCKSL1			1			1
chr1:32817189..32817224,+	p1@ENST00000421153												1		1	2						1			1
chr1:33116128..33116159,-	p1@ZBTB8OS																	1		1		1		1	4
chr1:33116743..33116754,+	p2@RBBP4																	1		1		1		1	4
chr1:33160831..33160852,-	p9@SYNC																	1		1				1	3
chr1:33160859..33160872,-	p12@SYNC																	1		1				1	3
chr1:33219575..33219586,+	p4@KIAA1522								1							1
chr1:33282912..33282991,-	p1@YARS																	1		1		1			3
chr1:33283001..33283023,-	p2@YARS																			1					1
chr1:33366931..33367007,-	p1@TMEM54																			1					1
chr1:33502473..33502500,-	p1@AK2																	1		1		1		1	4
chr1:33502528..33502537,-	p3@AK2			1			1											1		1		1		1	4
chr1:33721900..33721921,+	p2@ZNF362								1		1				1	3
chr1:33722080..33722172,+	p1@ZNF362								1		1				1	3
chr1:33795770..33795789,-	p4@PHC2			1			1
chr1:33815367..33815399,-	p2@PHC2			1			1											1		1		1		1	4
chr1:35325400..35325431,-	p2@C1orf212								1							1				1					1
chr1:3541308..3541355,-	p1@ENST00000435049								1							1
chr1:35650120..35650166,-	p@chr1:35650120..35650166,-			1			1											1		1		1		1	4
chr1:35654910..35654986,-	p@chr1:35654910..35654986,-								1							1		1				1		1	3
chr1:35656508..35656584,-	p2@SFPQ			1			1
chr1:35657082..35657099,-	p8@SFPQ																	1		1		1		1	4
chr1:35658736..35658754,-	p1@SFPQ																	1							1
chr1:3566590..3566621,-	p2@WRAP73										1				1	2
chr1:3569072..3569093,+	p1@TP73																	1		1		1		1	4
chr1:3569101..3569115,+	p2@TP73																			1					1
chr1:3569135..3569150,+	p3@TP73																	1		1		1		1	4
chr1:35734406..35734456,+	p2@ZMYM4								1							1		1							1
chr1:35734562..35734573,+	p8@ZMYM4					1	1
chr1:35734586..35734598,+	p7@ZMYM4																	1		1		1		1	4
chr1:35734616..35734642,+	p5@ZMYM4																	1		1				1	3
chr1:36023370..36023461,+	p1@NCDN																	1		1				1	3
chr1:36025970..36026003,+	p@chr1:36025970..36026003,+																	1		1		1		1	4
chr1:36101964..36102013,-	p@chr1:36101964..36102013,-																					1		1	2
chr1:36107073..36107084,-	p2@PSMB2																					1			1
chr1:36107099..36107169,-	p1@PSMB2																							1	1
chr1:36235532..36235543,-	p3@CLSPN																			1		1		1	3
chr1:36235546..36235557,-	p2@CLSPN																			1		1		1	3
chr1:36235559..36235600,-	p1@CLSPN								1		1				1	3		1		1		1		1	4
chr1:36348790..36348822,+	p1@EIF2C1								1							1
chr1:36590788..36590803,-	p2@COL8A2																	1		1					2
chr1:36590804..36590835,-	p1@COL8A2																			1					1
chr1:36615051..36615062,-	p2@TRAPPC3				1		1
chr1:36689993..36690002,+	p2@THRAP3																	1		1				1	3
chr1:36690011..36690092,+	p1@THRAP3																	1				1			2
chr1:36771946..36771979,+	p2@SH3D21														1	1
chr1:36789194..36789256,-	p1@FAM176B																	1							1
chr1:36916011..36916057,-	p1@OSCP1										1					1
chr1:36921851..36921874,-	p6@MRPS15																	1		1		1		1	4
chr1:36929813..36929867,-	p5@MRPS15																	1		1				1	3
chr1:36929871..36929891,-	p3@MRPS15																	1		1		1		1	4
chr1:36929919..36929932,-	p2@MRPS15																	1		1		1		1	4
chr1:36929936..36929999,-	p1@MRPS15																	1		1		1		1	4
chr1:36930012..36930026,-	p4@MRPS15																	1		1		1		1	4
chr1:36941018..36941027,-	p5@CSF3R																	1		1				1	3
chr1:36941215..36941226,-	p8@CSF3R																	1		1		1		1	4
chr1:36948458..36948479,-	p2@CSF3R																	1							1
chr1:36948482..36948504,-	p3@CSF3R																	1							1
chr1:36948505..36948540,-	p1@CSF3R																	1		1				1	3
chr1:38156153..38156221,-	p1@C1orf109																			1		1		1	3
chr1:38157895..38157953,-	p2@C1orf109								1		1					2		1		1		1		1	4
chr1:38158135..38158174,+	p2@CDCA8																	1		1		1		1	4
chr1:38158178..38158237,+	p1@CDCA8								1		1		1		1	4		1		1		1		1	4
chr1:38218882..38218927,-	p1@EPHA10												1			1
chr1:38259540..38259569,+	p3@MANEAL										1				1	2
chr1:38273440..38273477,+	p2@C1orf122																							1	1
chr1:38273482..38273510,+	p4@C1orf122																							1	1
chr1:38273900..38273927,+	p6@C1orf122																			1					1
chr1:38455650..38455723,-	p1@SF3A3																	1		1		1		1	4
chr1:38455729..38455759,-	p2@SF3A3																	1						1	2
chr1:38471156..38471194,-	p1@FHL3								1		1		1			3
chr1:38478378..38478426,+	p1@UTP11L																	1		1		1		1	4
chr1:39338994..39339060,-	p1@MYCBP														1	1		1						1	2
chr1:39491984..39492031,+	p1@NDUFS5																	1		1		1		1	4
chr1:39874628..39874673,+	p@chr1:39874628..39874673,+								1						1	2
chr1:39874729..39874759,+	p1@KIAA0754																	1							1
chr1:40042093..40042229,-	p4@PABPC4																	1							1
chr1:40042258..40042314,-	p5@PABPC4																	1							1
chr1:40042534..40042562,-	p3@PABPC4																	1		1		1			3
chr1:40204538..40204571,+	p1@PPIE																	1		1		1		1	4
chr1:40254482..40254550,-	p1@BMP8B																	1		1					2
chr1:40265085..40265119,+	p@chr1:40265085..40265119,+																	1		1		1			3
chr1:40349133..40349140,-	p2@TRIT1																					1			1
chr1:40367530..40367597,-	p1@MYCL1																	1		1				1	3
chr1:40367692..40367703,-	p3@MYCL1								1		1		1			3
chr1:40420808..40420836,+	p1@MFSD2A								1							1
chr1:40537122..40537172,+	p@chr1:40537122..40537172,+																	1				1			2
chr1:40539313..40539347,-	p@chr1:40539313..40539347,-																	1		1		1		1	4
chr1:40539438..40539450,-	p@chr1:40539438..40539450,-																	1				1		1	3
chr1:40562908..40562931,-	p1@PPT1			1			1
chr1:40781042..40781053,-	p9@COL9A2																	1		1		1		1	4
chr1:40781056..40781094,-	p2@COL9A2																	1		1					2
chr1:40781100..40781107,-	p20@COL9A2																	1		1					2
chr1:40872475..40872488,+	p@chr1:40872475..40872488,+																	1				1		1	3
chr1:40882502..40882516,+	p@chr1:40882502..40882516,+																	1				1		1	3
chr1:40915725..40915808,+	p1@ZNF643														1	1
chr1:40942922..40942997,+	p1@ZNF642												1			1
chr1:40974395..40974430,+	p2@DEM1												1		1	2		1		1		1			3
chr1:40974431..40974446,+	p1@DEM1										1					1
chr1:40974453..40974466,+	p3@DEM1																					1			1
chr1:40997285..40997352,+	p1@ZNF684										1		1			2		1		1					2
chr1:40997363..40997392,+	p2@ZNF684																			1		1			2
chr1:41157421..41157482,+	p2@NFYC																	1		1				1	3
chr1:41204530..41204541,+	p8@NFYC																	1				1			2
chr1:41326940..41326975,-	p@chr1:41326940..41326975,-																	1		1		1		1	4
chr1:41327085..41327095,-	p@chr1:41327085..41327095,-																	1		1		1		1	4
chr1:41327424..41327456,-	p@chr1:41327424..41327456,-																	1		1		1		1	4
chr1:41445331..41445397,+	p1@CTPS																	1		1		1		1	4
chr1:41445413..41445435,+	p2@CTPS								1		1				1	3				1		1		1	3
chr1:41445667..41445707,+	p3@CTPS																					1			1
chr1:41445715..41445735,+	p4@CTPS																			1		1		1	3
chr1:41707778..41707822,-	p1@SCMH1																			1					1
chr1:42660590..42660630,-	p@chr1:42660590..42660630,-																	1		1					2
chr1:42902892..42902896,+	p@chr1:42902892..42902896,+																							1	1
chr1:42928945..42929017,+	p1@CCDC30										1				1	2		1				1			2
chr1:43124087..43124112,+	p1@PPIH										1				1	2		1		1		1		1	4
chr1:43148059..43148108,+	p1@YBX1			1			1
chr1:43148244..43148275,+	p5@YBX1																	1				1		1	3
chr1:43205891..43205930,-	p1@CLDN19			1			1
chr1:43224927..43224940,-	p@chr1:43224927..43224940,-																	1		1		1		1	4
chr1:43282906..43282931,-	p3@CCDC23								1		1				1	3
chr1:43282945..43283016,-	p2@CCDC23														1	1
chr1:43291273..43291307,+	p3@ERMAP																	1		1					2
chr1:43312067..43312100,-	p1@ENST00000414798										1				1	2		1							1
chr1:43395576..43395625,-	p@chr1:43395576..43395625,-			1		1	2
chr1:43396337..43396354,-	p3@SLC2A1			1			1
chr1:43396757..43396771,-	p4@SLC2A1			1			1
chr1:43408944..43408970,-	p@chr1:43408944..43408970,-			1			1
chr1:43424531..43424546,-	p1@SLC2A1																	1		1		1		1	4
chr1:43637915..43637998,-	p1@EBNA1BP2			1			1											1		1		1		1	4
chr1:43751276..43751293,-	p2@C1orf210										1					1
chr1:43824577..43824636,+	p2@CDC20								1		1				1	3		1		1		1		1	4
chr1:43824639..43824659,+	p1@CDC20								1		1		1		1	4				1		1		1	3
chr1:43824669..43824680,+	p3@CDC20								1		1		1		1	4		1		1		1		1	4
chr1:43824761..43824772,+	p5@CDC20																	1				1		1	3
chr1:43824791..43824802,+	p4@CDC20																					1		1	2
chr1:43919466..43919533,-	p2@HYI																	1		1		1		1	4
chr1:43919573..43919681,-	p1@HYI																	1		1		1		1	4
chr1:43996518..43996582,+	p1@PTPRF																	1		1		1		1	4
chr1:44115773..44115783,+	p6@KDM4A																	1				1		1	3
chr1:44115789..44115813,+	p2@KDM4A																	1						1	2
chr1:44115853..44115865,+	p5@KDM4A																	1		1		1		1	4
chr1:44116169..44116182,+	p3@KDM4A																					1			1
chr1:44173030..44173047,-	p1@LOC100132774								1		1				1	3		1		1		1		1	4
chr1:44265188..44265223,-	p@chr1:44265188..44265223,-																	1		1		1		1	4
chr1:44267074..44267083,+	p@chr1:44267074..44267083,+																	1		1		1		1	4
chr1:44303803..44303811,+	p@chr1:44303803..44303811,+																	1		1		1		1	4
chr1:44303822..44303850,+	p@chr1:44303822..44303850,+																	1		1		1		1	4
chr1:44401579..44401643,+	p2@ARTN								1							1
chr1:44435646..44435697,+	p1@DPH2																			1					1
chr1:44440683..44440690,+	p2@ATP6V0B																	1							1
chr1:44444865..44444930,+	p1@B4GALT2																	1		1		1		1	4
chr1:44496085..44496120,+	p@chr1:44496085..44496120,+												1			1
chr1:44588180..44588202,-	p1@ENST00000402743										1				1	2		1		1		1		1	4
chr1:44679113..44679152,+	p1@DMAP1																	1							1
chr1:44679159..44679189,+	p2@DMAP1																					1			1
chr1:44804789..44804810,-	p7@ERI3																	1		1		1		1	4
chr1:45097618..45097655,+	p1@RNF220																	1		1		1		1	4
chr1:45205478..45205492,+	p4@KIF2C																	1		1		1		1	4
chr1:45205498..45205554,+	p1@KIF2C								1		1		1		1	4		1		1		1		1	4
chr1:45205560..45205575,+	p2@KIF2C								1		1				1	3		1		1		1		1	4
chr1:45205577..45205589,+	p3@KIF2C																	1		1		1		1	4
chr1:45241169..45241182,+	p3@RPS8																	1		1		1		1	4
chr1:45241186..45241289,+	p1@RPS8																					1		1	2
chr1:45241706..45241728,+	p2@RPS8																	1							1
chr1:45246409..45246420,-	p1@ENST00000455333										1		1		1	3
chr1:45285665..45285671,-	p1@RNU5E-6P								1		1		1		1	4
chr1:45452240..45452287,-	p1@EIF2B3																			1				1	2
chr1:45477877..45477888,+	p3@UROD										1					1		1		1				1	3
chr1:45477889..45477900,+	p2@UROD																	1		1				1	3
chr1:45478568..45478588,+	p7@UROD			1	1		2
chr1:45478630..45478659,+	p5@UROD																	1		1		1		1	4
chr1:45805670..45805715,-	p3@MUTYH														1	1
chr1:45805693..45805718,+	p3@TOE1																	1		1					2
chr1:45805813..45805859,+	p1@TOE1								1		1				1	3		1		1		1		1	4
chr1:45805872..45805900,+	p2@TOE1								1		1				1	3		1		1		1		1	4
chr1:45965857..45965880,+	p2@MMACHC																	1		1		1		1	4
chr1:45965959..45966027,+	p1@MMACHC								1		1				1	3		1		1		1		1	4
chr1:45976962..45977019,-	p@chr1:45976962..45977019,-			1			1
chr1:46016465..46016544,+	p1@AKR1A1																			1					1
chr1:46049706..46049723,+	p1@NASP								1		1				1	3		1		1		1		1	4
chr1:46067958..46067972,+	p3@NASP																	1		1		1		1	4
chr1:46067982..46067999,+	p2@NASP			1		1	2											1		1		1		1	4
chr1:46070638..46070650,+	p@chr1:46070638..46070650,+			1			1
chr1:46072158..46072176,+	p@chr1:46072158..46072176,+			1			1											1		1		1		1	4
chr1:46072998..46073023,+	p@chr1:46072998..46073023,+			1			1											1		1		1		1	4
chr1:46126314..46126339,-	p8@GPBP1L1			1			1
chr1:46152726..46152819,-	p2@GPBP1L1																	1		1		1		1	4
chr1:46216286..46216346,-	p1@IPP														1	1						1		1	2
chr1:46713357..46713362,+	p2@RAD54L																	1		1		1		1	4
chr1:46713386..46713402,+	p3@RAD54L																	1		1		1		1	4
chr1:46713405..46713452,+	p1@RAD54L								1		1				1	3		1		1		1		1	4
chr1:46768929..46768940,-	p4@LRRC41			1			1																	1	1
chr1:46768941..46768957,-	p1@LRRC41																							1	1
chr1:46769322..46769324,+	p2@UQCRH																	1		1				1	3
chr1:46908528..46908580,+	p@chr1:46908528..46908580,+																							1	1
chr1:47133988..47134051,-	p1@ATPAF1			1			1											1		1		1		1	4
chr1:47134067..47134084,-	p4@ATPAF1																	1		1		1		1	4
chr1:47779762..47779827,-	p1@STIL,p1@TAL1								1		1				1	3		1		1		1		1	4
chr1:47903300..47903378,-	p@chr1:47903300..47903378,-														1	1
chr1:48901372..48901373,+	p1@ENST00000412769			1			1
chr1:50889155..50889173,-	p2@DMRTA2																	1						1	2
chr1:51245941..51245972,+	p1@PHBP12																	1		1		1		1	4
chr1:51425722..51425765,-	p3@FAF1																	1							1
chr1:51425902..51425976,-	p2@FAF1			1			1
chr1:51434357..51434388,+	p4@CDKN2C																	1		1		1		1	4
chr1:51434403..51434429,+	p12@CDKN2C																	1		1		1		1	4
chr1:51434441..51434456,+	p5@CDKN2C								1		1				1	3		1		1		1		1	4
chr1:51434469..51434489,+	p2@CDKN2C								1		1				1	3						1		1	2
chr1:51434497..51434515,+	p7@CDKN2C																					1		1	2
chr1:51434648..51434692,+	p3@CDKN2C																	1		1				1	3
chr1:51434707..51434717,+	p11@CDKN2C																	1		1				1	3
chr1:51443245..51443280,+	p@chr1:51443245..51443280,+																	1		1		1		1	4
chr1:51443471..51443545,+	p@chr1:51443471..51443545,+																	1		1					2
chr1:51702322..51702331,+	p14@RNF11																	1		1				1	3
chr1:51810778..51810793,-	p4@TTC39A								1							1
chr1:51984990..51984999,-	p5@EPS15										1					1
chr1:52195498..52195540,+	p2@OSBPL9								1		1				1	3
chr1:52195542..52195555,+	p3@OSBPL9								1		1		1		1	4
chr1:52344001..52344017,-	p2@NRD1			1			1											1				1		1	3
chr1:52344370..52344379,-	p5@NRD1																			1					1
chr1:52499443..52499499,-	p1@KTI12																			1					1
chr1:52521359..52521378,-	p4@TXNDC12																			1		1			2
chr1:52521381..52521400,-	p2@TXNDC12																			1		1			2
chr1:52521417..52521448,-	p5@TXNDC12																			1		1			2
chr1:52521928..52521948,+	p2@BTF3L4																	1		1		1		1	4
chr1:52521957..52522010,+	p1@BTF3L4																	1							1
chr1:52870063..52870102,-	p1@ORC1								1		1				1	3		1		1		1		1	4
chr1:52870104..52870134,-	p2@ORC1								1		1				1	3		1		1		1		1	4
chr1:52870136..52870145,-	p3@ORC1																	1		1		1		1	4
chr1:52870213..52870224,+	p3@PRPF38A																	1		1				1	3
chr1:52870227..52870243,+	p2@PRPF38A								1							1		1		1		1		1	4
chr1:52870263..52870294,+	p1@PRPF38A														1	1		1							1
chr1:53018743..53018777,-	p1@ZCCHC11								1		1					2
chr1:53068020..53068087,+	p1@GPX7																			1					1
chr1:53163992..53164041,-	p1@SELRC1																	1		1				1	3
chr1:53238184..53238189,-	p2@ENST00000437890	1					1											1				1			2
chr1:53238249..53238285,-	p3@ENST00000437890																	1		1		1		1	4
chr1:53308505..53308544,+	p2@ZYG11A																					1			1
chr1:53480568..53480591,+	p3@SCP2			1			1											1		1				1	3
chr1:53662457..53662533,+	p1@CPT2			1			1																	1	1
chr1:53699314..53699325,-	p2@MAGOH																	1		1		1		1	4
chr1:53704157..53704219,-	p1@MAGOH										1					1		1		1		1		1	4
chr1:53704242..53704290,+	p1@LOC100507564														1	1
chr1:53793885..53793917,+	p1@uc001cvn.1										1					1
chr1:54303934..54303945,-	p4@TMEM48																	1		1		1		1	4
chr1:54303949..54303979,-	p1@TMEM48								1		1				1	3		1		1		1		1	4
chr1:54303987..54303994,-	p6@TMEM48								1		1				1	3		1		1		1		1	4
chr1:54304142..54304204,-	p2@TMEM48														1	1
chr1:54304212..54304255,-	p3@TMEM48																	1		1		1			3
chr1:54411332..54411393,-	p1@HSPB11								1		1				1	3		1		1		1		1	4
chr1:54411715..54411760,+	p3@LRRC42	1		1	1		3													1				1	2
chr1:54519044..54519055,-	p3@TMEM59					1	1
chr1:54519067..54519126,-	p2@TMEM59																	1							1
chr1:54519242..54519317,+	p1@TCEANC2										1					1
chr1:54519327..54519364,+	p2@TCEANC2														1	1
chr1:54665664..54665713,-	p1@CYB5RL																					1			1
chr1:54665832..54665877,+	p1@MRPL37																	1		1		1		1	4
chr1:54670686..54670709,+	p@chr1:54670686..54670709,+																	1		1		1		1	4
chr1:54675726..54675751,+	p@chr1:54675726..54675751,+			1			1											1		1		1		1	4
chr1:55181490..55181506,+	p2@TTC4																	1		1		1		1	4
chr1:55181510..55181564,+	p1@TTC4																	1		1		1		1	4
chr1:55340870..55340885,-	p@chr1:55340870..55340885,-																	1		1					2
chr1:55352834..55352876,-	p1@DHCR24																	1							1
chr1:55352880..55352885,-	p5@DHCR24																	1							1
chr1:55352897..55352908,-	p6@DHCR24																	1		1					2
chr1:57044945..57044953,-	p13@PPAP2B			1			1
chr1:59012365..59012437,-	p1@DAB1,p1@OMA1										1		1		1	3
chr1:59280106..59280118,+	p@chr1:59280106..59280118,+								1		1		1		1	4
chr1:6052463..6052542,-	p1@NPHP4										1					1
chr1:6086354..6086365,+	p4@KCNAB2																	1							1
chr1:6157343..6157357,+	p@chr1:6157343..6157357,+																	1		1		1		1	4
chr1:6161022..6161037,+	p@chr1:6161022..6161037,+																	1		1				1	3
chr1:6259641..6259690,-	p1@RPL22																	1		1		1		1	4
chr1:6259832..6259851,-	p4@RPL22																	1		1		1		1	4
chr1:6260644..6260700,-	p5@RPL22																	1		1					2
chr1:6266137..6266204,+	p1@RNF207								1		1					2
chr1:6269335..6269436,-	p2@RPL22																	1		1					2
chr1:62902035..62902075,+	p4@USP1																	1		1		1		1	4
chr1:62902336..62902387,+	p2@USP1			1			1																	1	1
chr1:62902687..62902806,+	p1@USP1								1		1				1	3		1		1		1		1	4
chr1:62902937..62902960,+	p11@USP1																	1		1		1		1	4
chr1:63249796..63249847,+	p1@ATG4C										1				1	2
chr1:6341268..6341339,-	p@chr1:6341268..6341339,-																	1		1		1		1	4
chr1:63788098..63788150,-	p1@ENST00000418244,p1@ENST00000449386												1			1
chr1:63988846..63988908,-	p1@ITGB3BP								1		1		1			3		1		1		1		1	4
chr1:63988911..63988938,-	p2@ITGB3BP								1		1		1		1	4		1		1				1	3
chr1:63989164..63989229,+	p1@EFCAB7								1						1	2
chr1:64058906..64058920,+	p5@PGM1			1			1
chr1:64059025..64059107,+	p1@PGM1																	1		1				1	3
chr1:6420737..6420779,-	p9@ACOT7			1		1	2
chr1:6453399..6453423,-	p2@ACOT7																			1					1
chr1:6453466..6453483,-	p5@ACOT7																			1					1
chr1:6453810..6453833,-	p3@ACOT7			1			1															1			1
chr1:6484829..6484843,+	p1@ESPN								1		1				1	3
chr1:6488281..6488301,+	p@chr1:6488281..6488301,+								1		1				1	3
chr1:65210721..65210770,+	p1@RAVER2			1			1		1		1				1	3
chr1:65613217..65613331,+	p2@AK4																			1					1
chr1:65613852..65613892,+	p1@AK4																	1		1		1		1	4
chr1:65720089..65720155,+	p1@DNAJC6																							1	1
chr1:65886229..65886243,+	p4@LEPR														1	1
chr1:65886244..65886250,+	p7@LEPR								1		1				1	3
chr1:65886262..65886271,+	p2@LEPROT								1		1				1	3
chr1:65886283..65886294,+	p3@LEPROT								1		1				1	3
chr1:6673198..6673236,-	p@chr1:6673198..6673236,-								1						1	2
chr1:6673834..6673871,+	p2@PHF13								1		1				1	3		1				1			2
chr1:6673873..6673892,+	p3@PHF13								1		1				1	3
chr1:66882209..66882236,+	p@chr1:66882209..66882236,+																	1		1		1		1	4
chr1:67217919..67217946,+	p3@TCTEX1D1																	1		1				1	3
chr1:67217948..67217959,+	p8@TCTEX1D1																	1		1				1	3
chr1:67217960..67217971,+	p6@TCTEX1D1																							1	1
chr1:67218124..67218159,+	p1@TCTEX1D1																	1							1
chr1:67218160..67218185,+	p2@TCTEX1D1																	1		1					2
chr1:67391000..67391030,+	p@chr1:67391000..67391030,+																	1							1
chr1:67519625..67519640,-	p1@AB385301			1		1	2
chr1:67896009..67896043,-	p3@SERBP1										1					1		1		1		1		1	4
chr1:67896079..67896092,-	p1@SERBP1			1			1											1		1				1	3
chr1:67896095..67896106,-	p2@SERBP1																	1		1		1		1	4
chr1:68150974..68151017,+	p5@GADD45A																			1					1
chr1:68153396..68153414,+	p@chr1:68153396..68153414,+																	1		1		1		1	4
chr1:68153569..68153588,+	p@chr1:68153569..68153588,+																	1		1		1		1	4
chr1:68299130..68299160,-	p2@GNG12																	1		1				1	3
chr1:6845489..6845494,+	p4@CAMTA1			1			1											1		1				1	3
chr1:6845497..6845561,+	p1@CAMTA1																	1		1					2
chr1:6845562..6845571,+	p3@CAMTA1																	1		1					2
chr1:6845582..6845591,+	p2@CAMTA1																	1							1
chr1:68962719..68962736,-	p2@DEPDC1								1		1		1		1	4		1		1		1		1	4
chr1:68962744..68962772,-	p1@DEPDC1								1		1		1		1	4		1		1		1		1	4
chr1:68962782..68962801,-	p3@DEPDC1								1		1				1	3		1		1		1		1	4
chr1:70710380..70710454,+	p@chr1:70710380..70710454,+												1			1		1		1		1			3
chr1:713985..714054,-	p1@ENST00000428504,p1@uc001abo.2								1		1					2
chr1:71544222..71544238,-	p@chr1:71544222..71544238,-																					1			1
chr1:72748140..72748229,-	p1@NEGR1																	1		1				1	3
chr1:74663825..74663868,-	p1@LRRIQ3																	1		1		1		1	4
chr1:74663913..74663984,+	p1@FPGT-TNNI3K,p1@FPGT,p1@TNNI3K														1	1
chr1:75198828..75198868,+	p1@TYW3										1					1
chr1:75198871..75198932,+	p2@TYW3																							1	1
chr1:76190357..76190457,+	p1@ACADM																	1		1				1	3
chr1:76540386..76540445,+	p1@ST6GALNAC3																			1		1			2
chr1:77165433..77165439,+	p1@TPI1P1			1			1													1				1	2
chr1:78225420..78225474,-	p2@USP33																	1							1
chr1:7844312..7844411,+	p1@PER3								1		1					2
chr1:78444738..78444773,-	p1@FUBP1																	1						1	2
chr1:78444778..78444800,-	p2@FUBP1																	1		1		1		1	4
chr1:78470530..78470551,+	p7@DNAJB4			1			1
chr1:79115503..79115530,+	p1@IFI44																	1		1				1	3
chr1:8021713..8021788,+	p1@PARK7																	1		1		1		1	4
chr1:8021793..8021802,+	p9@PARK7																	1						1	2
chr1:8074139..8074151,-	p6@ERRFI1			1			1
chr1:8074280..8074298,-	p2@ERRFI1			1			1
chr1:8075744..8075757,-	p7@ERRFI1			1			1
chr1:8086360..8086378,-	p1@ERRFI1										1					1
chr1:82286670..82286676,+	p@chr1:82286670..82286676,+																							1	1
chr1:84543734..84543775,+	p1@PRKACB																			1				1	2
chr1:84543779..84543812,+	p5@PRKACB																			1					1
chr1:84609944..84609964,+	p3@PRKACB																	1		1		1		1	4
chr1:84609965..84610025,+	p2@PRKACB																	1						1	2
chr1:8484142..8484232,-	p10@RERE																	1							1
chr1:84944926..84944966,+	p1@RPF1																							1	1
chr1:84971796..84971815,-	p3@GNG5																							1	1
chr1:85156216..85156238,-	p4@SSX2IP												1			1
chr1:85514120..85514202,-	p1@MCOLN3										1					1
chr1:85666688..85666718,-	p1@SYDE2								1		1					2
chr1:85666848..85666864,+	p@chr1:85666848..85666864,+														1	1
chr1:85667384..85667448,-	p@chr1:85667384..85667448,-								1		1					2
chr1:85742041..85742067,-	p2@BCL10																					1		1	2
chr1:859294..859314,+	p@chr1:859294..859314,+								1							1
chr1:85930830..85930858,-	p1@DDAH1																	1		1		1		1	4
chr1:85930883..85930894,-	p8@DDAH1																	1		1		1		1	4
chr1:86046433..86046453,+	p1@CYR61								1		1				1	3
chr1:861095..861136,+	p2@SAMD11										1					1
chr1:87170218..87170234,+	p6@SH3GLB1																							1	1
chr1:87170390..87170432,+	p4@SH3GLB1																	1		1		1		1	4
chr1:87595497..87595541,+	p2@HS2ST1																	1		1		1		1	4
chr1:8763463..8763499,-	p6@RERE								1		1				1	3
chr1:87794133..87794144,+	p6@LMO4																	1		1		1		1	4
chr1:87794150..87794172,+	p2@LMO4			1			1											1		1		1		1	4
chr1:87794543..87794585,+	p1@LMO4																			1		1			2
chr1:87797382..87797441,+	p3@LMO4			1			1											1		1				1	3
chr1:8921332..8921419,-	p@chr1:8921332..8921419,-			1			1											1		1		1		1	4
chr1:8922988..8923007,-	p@chr1:8922988..8923007,-			1			1											1		1		1			3
chr1:8923338..8923361,-	p@chr1:8923338..8923361,-			1			1													1		1		1	3
chr1:8923365..8923378,-	p@chr1:8923365..8923378,-			1			1													1		1		1	3
chr1:8923998..8924033,-	p8@ENO1			1			1
chr1:8924055..8924074,-	p9@ENO1			1			1											1		1		1		1	4
chr1:8925380..8925454,-	p34@ENO1			1			1													1		1		1	3
chr1:8926441..8926473,-	p10@ENO1			1			1											1		1		1		1	4
chr1:8927211..8927246,-	p@chr1:8927211..8927246,-			1			1											1		1		1		1	4
chr1:8934931..8934947,-	p4@ENO1			1			1											1		1		1		1	4
chr1:8938709..8938720,-	p3@ENO1			1			1											1		1		1		1	4
chr1:8938736..8938756,-	p1@ENO1																			1		1		1	3
chr1:8938766..8938774,-	p2@ENO1																	1		1		1		1	4
chr1:89458335..89458346,-	p3@CCBL2																			1		1			2
chr1:89458415..89458463,-	p1@RBMXL1,p2@CCBL2														1	1		1		1		1		1	4
chr1:89458476..89458490,-	p5@CCBL2																	1		1				1	3
chr1:89488510..89488560,-	p1@GBP3																					1		1	2
chr1:89664595..89664636,-	p1@GBP4																							1	1
chr1:89738560..89738575,-	p2@GBP5																	1						1	2
chr1:90098737..90098753,+	p3@LRRC8C																							1	1
chr1:90286531..90286556,+	p3@LRRC8D														1	1
chr1:90287255..90287275,-	p@chr1:90287255..90287275,-																	1		1		1		1	4
chr1:90287515..90287546,+	p7@LRRC8D																					1			1
chr1:90287559..90287568,+	p25@LRRC8D																					1			1
chr1:90308981..90309033,+	p2@LRRC8D																	1		1		1		1	4
chr1:90309203..90309225,+	p4@LRRC8D																	1		1		1			3
chr1:90460661..90460745,+	p1@ZNF326														1	1
chr1:9129631..9129664,-	p2@SLC2A5																	1		1				1	3
chr1:9129670..9129719,-	p1@SLC2A5																	1		1				1	3
chr1:9129735..9129762,-	p4@SLC2A5																	1		1				1	3
chr1:91487629..91487640,-	p7@ZNF644																			1					1
chr1:91966365..91966376,+	p3@CDC7																	1		1		1		1	4
chr1:91966384..91966454,+	p1@CDC7								1		1				1	3		1		1		1		1	4
chr1:91966656..91966719,+	p2@CDC7																			1					1
chr1:92351701..92351724,-	p2@TGFBR3			1		1	2
chr1:92351735..92351746,-	p4@TGFBR3			1			1
chr1:92764580..92764628,+	p1@RPAP2										1					1
chr1:92907491..92907529,-	p@chr1:92907491..92907529,-								1							1
chr1:9294822..9294889,+	p1@H6PD																			1				1	2
chr1:92949331..92949377,-	p2@GFI1																	1		1				1	3
chr1:92949505..92949543,-	p5@GFI1																	1		1				1	3
chr1:9294967..9294991,+	p4@H6PD																	1				1		1	3
chr1:92951426..92951449,-	p@chr1:92951426..92951449,-																	1		1		1		1	4
chr1:92951453..92951490,-	p@chr1:92951453..92951490,-																	1		1				1	3
chr1:92952473..92952489,-	p3@GFI1																	1		1		1		1	4
chr1:92952610..92952624,+	p@chr1:92952610..92952624,+																	1		1					2
chr1:93297562..93297579,+	p4@RPL5														1	1		1		1		1		1	4
chr1:93297622..93297635,+	p2@RPL5																	1		1		1		1	4
chr1:93299099..93299119,+	p@chr1:93299099..93299119,+			1			1											1		1		1		1	4
chr1:93300357..93300363,+	p3@RPL5			1			1						1			1		1		1		1		1	4
chr1:93544791..93544807,+	p2@MTF2																	1				1		1	3
chr1:93646238..93646298,+	p1@CCDC18								1		1				1	3		1		1		1		1	4
chr1:93646682..93646719,-	p8@TMED5																	1		1		1		1	4
chr1:94057553..94057579,+	p2@LOC100129046	1		1		1	3
chr1:94057594..94057608,+	p3@LOC100129046			1			1
chr1:94344686..94344748,-	p1@DNTTIP2																	1		1		1		1	4
chr1:94344754..94344768,-	p2@DNTTIP2																	1						1	2
chr1:94883931..94883980,+	p1@ABCD3																			1					1
chr1:948866..948885,+	p1@ISG15																	1		1				1	3
chr1:9488996..9489059,-	p@chr1:9488996..9489059,-																	1		1				1	3
chr1:95392635..95392704,-	p1@CNN3																	1		1		1		1	4
chr1:95538436..95538487,-	p1@ALG14																	1						1	2
chr1:95538492..95538525,-	p2@ALG14																	1						1	2
chr1:95699704..95699730,+	p2@RWDD3												1			1
chr1:9599490..9599529,+	p1@SLC25A33																			1		1			2
chr1:9648819..9648855,+	p2@TMEM201																			1				1	2
chr1:9648921..9648982,+	p1@TMEM201								1		1				1	3		1		1		1		1	4
chr1:96526485..96526505,+	p@chr1:96526485..96526505,+								1		1				1	3
chr1:9711781..9711813,+	p1@PIK3CD																	1		1				1	3
chr1:9775766..9775809,+	p4@PIK3CD																	1		1		1		1	4
chr1:9811600..9811635,-	p3@CLSTN1																	1		1		1			3
chr1:9815278..9815294,-	p@chr1:9815278..9815294,-			1			1											1		1		1		1	4
chr1:98370202..98370240,-	p@chr1:98370202..98370240,-																							1	1
chr1:9883993..9884004,-	p2@CLSTN1			1			1											1						1	2
chr1:9884011..9884037,-	p1@CLSTN1			1			1
chr1:9938028..9938048,-	p@chr1:9938028..9938048,-																	1				1			2
chr10:100150910..100150935,-	p@chr10:100150910..100150935,-																	1		1		1		1	4
chr10:100150951..100150962,-	p@chr10:100150951..100150962,-																	1		1		1		1	4
chr10:100174900..100174956,-	p1@PYROXD2								1		1				1	3
chr10:100174957..100174982,-	p2@PYROXD2								1		1		1		1	4
chr10:101089107..101089141,+	p1@CNNM1								1		1				1	3
chr10:101190442..101190453,-	p3@GOT1			1			1											1		1					2
chr10:101945716..101945735,-	p2@ERLIN1								1						1	2		1		1		1		1	4
chr10:101945750..101945770,-	p4@ERLIN1								1		1				1	3		1		1					2
chr10:101945771..101945795,-	p1@ERLIN1																	1		1					2
chr10:101945808..101945819,-	p6@ERLIN1																	1						1	2
chr10:101945904..101945950,+	p@chr10:101945904..101945950,+																	1		1		1			3
chr10:102027420..102027442,-	p2@CWF19L1																					1			1
chr10:102045882..102045902,-	p3@BLOC1S2																							1	1
chr10:102106933..102106948,+	p4@SCD																	1							1
chr10:102106957..102106970,+	p5@SCD																			1					1
chr10:102107051..102107062,+	p12@SCD																	1		1					2
chr10:102672712..102672734,+	p1@FAM178A										1				1	2
chr10:102673191..102673218,+	p2@FAM178A	1		1		1	3
chr10:102746895..102746906,-	p4@MRPL43			1		1	2											1		1		1		1	4
chr10:102747200..102747278,-	p1@MRPL43																	1		1					2
chr10:102747286..102747333,+	p1@C10orf2																	1		1		1		1	4
chr10:102778187..102778193,-	p@chr10:102778187..102778193,-																	1		1				1	3
chr10:102820989..102821005,+	p2@KAZALD1																							1	1
chr10:103348031..103348092,+	p1@DPCD																					1		1	2
chr10:1034237..1034289,-	p1@ENST00000381466														1	1
chr10:1034365..1034411,+	p1@GTPBP4																	1		1		1		1	4
chr10:103543145..103543177,-	p1@NPM3										1					1		1		1		1		1	4
chr10:103892788..103892821,+	p1@PPRC1																			1					1
chr10:103911926..103911967,+	p2@NOLC1																	1		1					2
chr10:103912137..103912159,+	p1@NOLC1																	1		1		1		1	4
chr10:103917196..103917213,+	p@chr10:103917196..103917213,+																	1		1		1		1	4
chr10:103917887..103917901,+	p@chr10:103917887..103917901,+																	1		1		1		1	4
chr10:104155418..104155444,+	p19@NFKB2																	1		1		1		1	4
chr10:104192322..104192379,-	p1@CUEDC2																	1		1				1	3
chr10:104221137..104221188,+	p1@TMEM180								1		1				1	3
chr10:104402674..104402693,+	p@chr10:104402674..104402693,+										1					1
chr10:104474128..104474209,-	p1@ARL3										1				1	2
chr10:104474353..104474405,+	p1@SFXN2								1		1				1	3				1		1		1	3
chr10:104503696..104503726,+	p1@C10orf26			1			1
chr10:104503727..104503748,+	p6@C10orf26			1			1
chr10:104614236..104614277,-	p@chr10:104614236..104614277,-								1		1				1	3
chr10:104678102..104678119,+	p3@CNNM2								1		1				1	3
chr10:104678290..104678316,+	p2@CNNM2								1							1
chr10:104913346..104913363,-	p5@NT5C2										1					1
chr10:104913367..104913393,-	p3@NT5C2								1		1					2
chr10:105110831..105110885,-	p1@PCGF6																			1		1		1	3
chr10:105110890..105110914,-	p2@PCGF6																			1					1
chr10:105127704..105127749,+	p1@TAF5								1		1				1	3				1					1
chr10:105156198..105156248,-	p1@USMG5																			1		1		1	3
chr10:105212059..105212110,-	p2@CALHM2														1	1
chr10:105344681..105344723,+	p7@NEURL																	1		1		1		1	4
chr10:105344728..105344737,+	p16@NEURL																	1		1		1		1	4
chr10:105344771..105344857,+	p1@NEURL																	1		1		1		1	4
chr10:105677886..105677995,-	p1@OBFC1																			1					1
chr10:105881906..105881935,+	p1@SFR1														1	1
chr10:105992059..105992138,-	p1@WDR96								1		1				1	3
chr10:106014625..106014684,+	p1@GSTO1								1		1				1	3				1					1
chr10:106098189..106098232,-	p1@ITPRIP												1			1
chr10:111767830..111767837,+	p13@ADD3	1		1		1	3
chr10:111860429..111860444,+	p@chr10:111860429..111860444,+			1			1
chr10:111967345..111967422,+	p1@MXI1			1			1
chr10:11207415..11207422,+	p7@CELF2																	1		1				1	3
chr10:11207438..11207455,+	p1@CELF2																	1							1
chr10:11207485..11207496,+	p9@CELF2																	1		1		1		1	4
chr10:112257656..112257671,+	p1@DUSP5										1		1			2
chr10:112327425..112327516,+	p1@SMC3								1		1					2
chr10:112327528..112327539,+	p2@SMC3			1			1								1	1
chr10:112340707..112340738,+	p@chr10:112340707..112340738,+																	1		1		1		1	4
chr10:112341775..112341807,+	p@chr10:112341775..112341807,+																	1		1		1		1	4
chr10:112631661..112631695,+	p1@PDCD4																	1							1
chr10:112631699..112631713,+	p4@PDCD4																	1		1		1		1	4
chr10:112631976..112632038,-	p1@ENST00000420367			1			1
chr10:112641161..112641179,+	p@chr10:112641161..112641179,+			1			1											1		1		1		1	4
chr10:113943447..113943536,-	p1@GPAM										1		1		1	3
chr10:114135952..114136022,+	p1@ACSL5																							1	1
chr10:114154517..114154559,+	p7@ACSL5			1			1
chr10:114206626..114206637,-	p4@ZDHHC6																			1				1	2
chr10:114709999..114710031,+	p1@TCF7L2								1		1				1	3
chr10:114710098..114710130,+	p2@TCF7L2								1		1		1		1	4
chr10:115438920..115438961,+	p3@CASP7																			1				1	2
chr10:115614127..115614176,-	p1@DCLRE1A																	1				1		1	3
chr10:115803583..115803609,+	p2@ADRB1																							1	1
chr10:115803650..115803661,+	p4@ADRB1																							1	1
chr10:11784360..11784448,+	p1@ECHDC3																	1		1					2
chr10:118031671..118031683,-	p9@GFRA1								1		1				1	3
chr10:118031691..118031706,-	p5@GFRA1								1		1				1	3
chr10:118031730..118031758,-	p1@GFRA1								1		1		1		1	4
chr10:118031778..118031792,-	p7@GFRA1								1		1				1	3
chr10:118031798..118031838,-	p4@GFRA1								1		1				1	3
chr10:118031960..118032001,-	p13@GFRA1								1		1				1	3
chr10:118032133..118032181,-	p2@GFRA1														1	1
chr10:118032697..118032725,-	p3@GFRA1								1						1	2
chr10:118033119..118033132,-	p10@GFRA1										1					1
chr10:118034181..118034231,-	p@chr10:118034181..118034231,-										1				1	2
chr10:118429755..118429805,-	p1@C10orf82										1				1	2
chr10:118502070..118502084,-	p1@HSPA12A								1		1				1	3
chr10:11865317..11865332,+	p2@C10orf47														1	1
chr10:11865347..11865411,+	p1@C10orf47																			1				1	2
chr10:118764805..118764816,-	p8@KIAA1598										1					1
chr10:119806476..119806520,+	p1@CASC2														1	1
chr10:120101804..120101843,-	p1@FAM204A																	1							1
chr10:120802000..120802019,-	p7@EIF3A																	1		1		1		1	4
chr10:12084841..12084868,-	p2@UPF2								1				1			2
chr10:120924883..120924948,-	p2@SFXN4																	1		1					2
chr10:120925158..120925231,-	p1@SFXN4																	1		1		1		1	4
chr10:120938303..120938344,-	p1@PRDX3																	1		1				1	3
chr10:121356136..121356147,-	p6@TIAL1												1			1
chr10:121356487..121356510,-	p3@TIAL1										1					1
chr10:121632344..121632418,-	p1@MCMBP										1					1
chr10:121652104..121652115,+	p3@SEC23IP																					1			1
chr10:121652192..121652203,+	p2@SEC23IP																							1	1
chr10:121652204..121652286,+	p1@SEC23IP																	1							1
chr10:12237836..12237900,-	p1@NUDT5										1					1
chr10:12238071..12238154,-	p3@NUDT5			1			1
chr10:12288145..12288160,+	p4@CDC123																							1	1
chr10:123357913..123357975,-	p1@FGFR2								1		1				1	3
chr10:123687659..123687726,+	p1@ENST00000437593														1	1
chr10:123687943..123687997,-	p2@ATE1								1				1			2
chr10:123734683..123734738,-	p1@NSMCE4A										1				1	2				1					1
chr10:123734766..123734779,-	p2@NSMCE4A								1		1					2
chr10:123804015..123804053,+	p@chr10:123804015..123804053,+	1		1			2
chr10:124639062..124639113,-	p1@FAM24B								1						1	2
chr10:124639222..124639278,+	p1@ENST00000416234								1		1				1	3		1		1		1		1	4
chr10:124713933..124714023,+	p2@PSTK																	1		1		1		1	4
chr10:124739911..124739957,+	p1@PSTK										1					1
chr10:124739964..124739977,+	p3@PSTK										1					1
chr10:124913880..124913927,+	p1@BUB3																							1	1
chr10:124913930..124913946,+	p2@BUB3										1				1	2				1		1		1	3
chr10:124914285..124914397,+	p3@BUB3										1					1		1		1				1	3
chr10:124914401..124914460,+	p4@BUB3																	1		1		1		1	4
chr10:125853048..125853095,-	p2@CHST15			1			1
chr10:125853099..125853128,-	p3@CHST15	1		1		1	3
chr10:126097159..126097170,-	p@chr10:126097159..126097170,-			1			1											1		1		1		1	4
chr10:126432821..126432847,-	p6@FAM53B										1					1		1						1	2
chr10:126432849..126432931,-	p1@FAM53B																	1							1
chr10:126847336..126847351,-	p8@CTBP2																	1		1		1		1	4
chr10:127355734..127355751,-	p@chr10:127355734..127355751,-																	1				1			2
chr10:127511777..127511788,-	p2@UROS																	1		1				1	3
chr10:127511790..127511837,-	p1@UROS																			1				1	2
chr10:127511845..127511859,-	p3@UROS																			1					1
chr10:127512106..127512130,+	p1@BCCIP																	1		1		1		1	4
chr10:127585004..127585080,-	p1@DHX32																	1		1		1		1	4
chr10:129705299..129705386,+	p3@PTPRE								1						1	2
chr10:129717770..129717798,+	p@chr10:129717770..129717798,+																	1		1		1		1	4
chr10:129924582..129924595,-	p4@MKI67																	1		1		1		1	4
chr10:129924611..129924662,-	p1@MKI67								1		1				1	3		1		1		1		1	4
chr10:129924668..129924722,-	p2@MKI67								1		1		1		1	4		1		1		1		1	4
chr10:131265443..131265495,+	p2@MGMT																	1		1				1	3
chr10:131265496..131265522,+	p1@MGMT																	1						1	2
chr10:131762504..131762555,-	p1@EBF3																	1		1				1	3
chr10:131909071..131909102,-	p1@LOC387723														1	1
chr10:131934643..131934687,+	p1@GLRX3																			1					1
chr10:13203543..13203587,+	p1@MCM10																	1		1		1		1	4
chr10:133795416..133795436,-	p1@BNIP3			1			1
chr10:13390193..13390218,-	p4@SEPHS1								1		1				1	3		1		1		1		1	4
chr10:13390222..13390246,-	p1@SEPHS1								1						1	2
chr10:13390252..13390269,-	p5@SEPHS1								1		1				1	3		1		1					2
chr10:13390270..13390316,-	p2@SEPHS1																	1		1		1		1	4
chr10:134145373..134145398,-	p3@STK32C			1			1
chr10:134258649..134258668,+	p1@C10orf91																	1		1		1		1	4
chr10:134973695..134973765,+	p1@KNDC1										1					1
chr10:134973905..134973977,+	p2@KNDC1								1		1				1	3
chr10:135044190..135044229,+	p3@UTF1																	1		1				1	3
chr10:135116364..135116379,-	p5@TUBGCP2																	1						1	2
chr10:135122380..135122458,+	p1@ZNF511																	1		1				1	3
chr10:135122868..135122893,+	p3@ZNF511								1		1				1	3
chr10:135171178..135171242,-	p2@C10orf125																	1		1				1	3
chr10:135171510..135171544,-	p1@C10orf125																	1		1				1	3
chr10:135186836..135186871,-	p1@ECHS1																			1					1
chr10:135207602..135207618,+	p3@MTG1																			1					1
chr10:13570971..13571042,-	p1@BEND7								1		1					2
chr10:13628921..13628928,+	p2@PRPF18																			1				1	2
chr10:13749543..13749575,-	p1@FRMD4A																	1		1					2
chr10:14564009..14564018,-	p10@FAM107B																							1	1
chr10:14646391..14646408,-	p1@FAM107B																			1					1
chr10:14880002..14880050,-	p1@CDNF														1	1
chr10:14880157..14880176,+	p4@HSPA14	1		1			2				1					1		1		1		1		1	4
chr10:14880249..14880256,+	p8@HSPA14										1					1		1		1		1			3
chr10:14880258..14880279,+	p3@HSPA14												1		1	2		1		1		1		1	4
chr10:14880287..14880345,+	p1@HSPA14										1					1		1		1		1			3
chr10:14880364..14880382,+	p2@HSPA14																	1		1				1	3
chr10:14920843..14920886,+	p1@SUV39H2								1		1				1	3		1		1		1		1	4
chr10:15130767..15130782,-	p1@ACBD7								1		1				1	3
chr10:15139176..15139202,+	p2@RPP38																	1		1		1		1	4
chr10:16478966..16478975,+	p3@PTER																	1		1				1	3
chr10:16859442..16859458,-	p2@RSU1																	1		1				1	3
chr10:17243628..17243690,-	p1@TRDMT1																							1	1
chr10:17272625..17272692,+	p@chr10:17272625..17272692,+														1	1
chr10:17275575..17275660,+	p3@VIM																							1	1
chr10:17659325..17659355,-	p1@PTPLA																			1		1		1	3
chr10:17659357..17659401,-	p2@PTPLA																	1		1		1		1	4
chr10:17686193..17686220,+	p3@STAM																	1		1				1	3
chr10:180856..180973,+	p2@ZMYND11																	1		1					2
chr10:180987..181004,+	p7@ZMYND11			1		1	2		1		1				1	3
chr10:181370..181417,+	p1@ZMYND11																	1		1				1	3
chr10:181418..181446,+	p4@ZMYND11																	1						1	2
chr10:18948454..18948473,+	p5@ARL5B	1			1		2
chr10:19498541..19498551,+	p@chr10:19498541..19498551,+								1		1				1	3
chr10:20105340..20105382,+	p1@PLXDC2								1						1	2
chr10:21784660..21784741,-	p@chr10:21784660..21784741,-								1		1				1	3
chr10:21786179..21786228,-	p1@C10orf114								1		1				1	3		1							1
chr10:22540989..22541016,+	p1@LOC100130992										1				1	2
chr10:22541099..22541126,+	p3@LOC100130992																	1		1		1		1	4
chr10:22605304..22605372,+	p1@COMMD3																	1							1
chr10:22605396..22605408,+	p3@COMMD3,p9@BMI1																	1							1
chr10:22605437..22605446,+	p14@BMI1,p4@COMMD3																	1		1		1		1	4
chr10:22610124..22610188,+	p2@BMI1			1			1		1		1					2		1							1
chr10:22610346..22610362,+	p6@BMI1					1	1				1					1
chr10:22610377..22610387,+	p11@BMI1					1	1
chr10:22610394..22610404,+	p15@BMI1										1					1
chr10:22610410..22610443,+	p8@BMI1										1					1
chr10:22614547..22614588,+	p3@BMI1																	1							1
chr10:23003436..23003459,-	p3@PIP4K2A					1	1
chr10:23384468..23384479,+	p3@MSRB2																	1		1				1	3
chr10:23384485..23384525,+	p1@MSRB2																	1		1				1	3
chr10:23384529..23384540,+	p2@MSRB2																	1		1				1	3
chr10:23727989..23728040,+	p2@OTUD1								1		1					2
chr10:25241499..25241541,-	p1@PRTFDC1								1		1				1	3		1		1		1		1	4
chr10:25305524..25305595,+	p1@THNSL1														1	1				1		1		1	3
chr10:26986582..26986640,+	p1@PDSS1										1				1	2				1		1			2
chr10:27149904..27149920,-	p3@ABI1																							1	1
chr10:27443294..27443320,-	p1@YME1L1																	1							1
chr10:27443390..27443429,+	p2@MASTL												1			1
chr10:27444268..27444301,+	p1@MASTL								1		1				1	3		1		1		1		1	4
chr10:27821450..27821467,+	p@chr10:27821450..27821467,+			1			1															1			1
chr10:28821539..28821600,-	p1@ENST00000527986										1					1
chr10:28822417..28822441,+	p11@WAC																	1		1					2
chr10:28878705..28878720,+	p5@WAC																	1				1		1	3
chr10:28966416..28966437,+	p2@BAMBI			1			1
chr10:28966443..28966461,+	p1@BAMBI			1			1
chr10:30348439..30348531,-	p1@KIAA1462								1		1				1	3		1		1		1		1	4
chr10:30723105..30723122,+	p1@MAP3K8	1					1
chr10:31288370..31288393,-	p3@ZNF438																	1		1		1		1	4
chr10:31288398..31288455,-	p2@ZNF438																	1		1					2
chr10:31608127..31608156,+	p1@ZEB1																					1		1	2
chr10:32322950..32322970,-	p@chr10:32322950..32322970,-																	1		1		1		1	4
chr10:32735030..32735110,+	p1@CCDC7								1							1
chr10:33218882..33218915,-	p@chr10:33218882..33218915,-																	1				1		1	3
chr10:33218945..33218966,-	p@chr10:33218945..33218966,-			1			1											1				1			2
chr10:33246815..33246830,-	p4@ITGB1			1			1
chr10:33246874..33246907,-	p2@ITGB1			1			1													1				1	2
chr10:33247124..33247207,-	p1@ITGB1			1			1
chr10:33247223..33247234,-	p3@ITGB1																	1						1	2
chr10:33623460..33623478,-	p3@NRP1																	1							1
chr10:33623764..33623777,-	p6@NRP1												1			1
chr10:33623784..33623806,-	p1@NRP1								1				1			2
chr10:33623826..33623835,-	p9@NRP1								1				1			2
chr10:33624027..33624049,-	p10@NRP1								1		1				1	3
chr10:33624127..33624173,-	p8@NRP1																	1							1
chr10:35104185..35104267,-	p1@PARD3																			1					1
chr10:35379474..35379494,-	p5@CUL2																			1					1
chr10:35379524..35379554,-	p3@CUL2																	1		1				1	3
chr10:35415882..35415941,+	p4@CREM																	1		1		1		1	4
chr10:38300102..38300124,+	p@chr10:38300102..38300124,+										1				1	2
chr10:38446333..38446347,-	p@chr10:38446333..38446347,-																			1					1
chr10:38446358..38446374,-	p@chr10:38446358..38446374,-																			1					1
chr10:42863427..42863447,-	p1@LOC441666								1						1	2						1			1
chr10:43048207..43048263,-	p1@ZNF37BP								1		1				1	3
chr10:43572508..43572523,+	p1@RET																	1		1				1	3
chr10:43633914..43633935,+	p2@CSGALNACT2																	1		1					2
chr10:43633941..43633960,+	p3@CSGALNACT2																			1					1
chr10:43882294..43882310,-	p10@HNRNPF			1			1											1		1				1	3
chr10:43882591..43882618,-	p7@HNRNPF			1			1
chr10:43882745..43882769,-	p13@HNRNPF			1			1
chr10:43892175..43892263,-	p4@HNRNPF																	1						1	2
chr10:43903217..43903241,-	p2@HNRNPF																							1	1
chr10:43904235..43904322,-	p5@HNRNPF																	1		1		1		1	4
chr10:43904608..43904640,-	p1@HNRNPF																							1	1
chr10:44070016..44070069,-	p1@ZNF239										1		1			2
chr10:44101850..44101896,+	p1@ZNF485																			1		1		1	3
chr10:44101902..44101932,+	p2@ZNF485												1			1				1		1		1	3
chr10:45474250..45474264,-	p1@C10orf10			1			1
chr10:45496346..45496409,+	p1@ZNF22																			1				1	2
chr10:46090208..46090333,-	p1@MARCH8								1						1	2
chr10:46951459..46951480,+	p1@ENST00000506914								1							1
chr10:48355030..48355090,+	p1@ZNF488																	1		1		1		1	4
chr10:4868343..4868354,+	p4@AKR1E2								1		1				1	3
chr10:4868362..4868389,+	p2@AKR1E2								1		1				1	3
chr10:4868392..4868424,+	p1@AKR1E2										1				1	2
chr10:49514741..49514757,+	p2@MAPK8																							1	1
chr10:49892869..49892878,+	p11@WDFY4																							1	1
chr10:5005571..5005578,+	p2@AKR1C1			1			1
chr10:50396425..50396450,-	p1@C10orf128																	1		1				1	3
chr10:50970322..50970381,-	p1@OGDHL								1		1				1	3
chr10:5136559..5136591,+	p2@AKR1C3			1			1
chr10:5136595..5136628,+	p1@AKR1C3								1		1				1	3
chr10:51565188..51565236,+	p1@NCOA4			1			1
chr10:51565239..51565263,+	p2@NCOA4			1			1
chr10:51572339..51572376,+	p4@NCOA4			1		1	2
chr10:52024939..52024944,+	p1@ENST00000435916			1			1											1		1		1		1	4
chr10:53459319..53459386,-	p1@CSTF2T																	1		1				1	3
chr10:54074033..54074050,+	p1@DKK1								1		1		1		1	4
chr10:54215046..54215061,-	p1@ENST00000435813,p1@uc001jjs.2								1		1		1		1	4
chr10:54215063..54215090,-	p2@ENST00000435813,p2@uc001jjs.2								1		1		1		1	4
chr10:5454505..5454540,+	p3@NET1								1		1				1	3		1		1		1		1	4
chr10:5454541..5454584,+	p2@NET1																	1		1		1		1	4
chr10:5535635..5535648,-	p@chr10:5535635..5535648,-								1		1				1	3
chr10:5535718..5535735,-	p@chr10:5535718..5535735,-								1		1				1	3
chr10:5541485..5541491,-	p3@CALML5										1					1
chr10:5708515..5708550,-	p1@ASB13																			1					1
chr10:58120996..58121039,-	p1@ZWINT								1		1				1	3		1		1		1		1	4
chr10:5836888..5836900,-	p@chr10:5836888..5836900,-			1			1
chr10:5836906..5836919,-	p@chr10:5836906..5836919,-			1			1											1				1			2
chr10:5842597..5842620,-	p@chr10:5842597..5842620,-			1			1
chr10:5855585..5855642,+	p@chr10:5855585..5855642,+								1		1					2
chr10:60028878..60028891,+	p2@CISD1																	1		1		1		1	4
chr10:60028892..60028975,+	p1@CISD1																	1				1			2
chr10:60145155..60145206,+	p1@TFAM								1		1				1	3		1		1		1		1	4
chr10:60145216..60145236,+	p9@TFAM																	1		1				1	3
chr10:6019499..6019551,-	p1@IL15RA																	1		1		1		1	4
chr10:6130946..6130960,+	p2@RBM17																	1		1		1			3
chr10:6130966..6131047,+	p1@RBM17																	1		1		1		1	4
chr10:61469602..61469657,-	p1@SLC16A9												1			1
chr10:6186847..6186921,+	p2@PFKFB3										1				1	2
chr10:6244887..6244904,+	p1@PFKFB3								1		1		1		1	4
chr10:62538228..62538244,+	p1@CDK1								1		1		1		1	4		1		1		1		1	4
chr10:62538248..62538260,+	p2@CDK1								1		1				1	3		1		1		1		1	4
chr10:63212951..63212979,-	p2@TMEM26								1		1				1	3
chr10:63212980..63213014,-	p4@TMEM26								1		1				1	3
chr10:63213070..63213081,-	p5@TMEM26								1						1	2
chr10:63213122..63213150,-	p3@TMEM26								1							1
chr10:63809106..63809127,+	p1@ARID5B								1		1				1	3
chr10:64028400..64028433,-	p1@RTKN2								1		1				1	3		1		1		1		1	4
chr10:64028466..64028509,-	p2@RTKN2								1		1				1	3		1		1		1		1	4
chr10:64564453..64564467,+	p3@ADO																			1					1
chr10:64564589..64564715,+	p1@ADO																	1		1					2
chr10:64564895..64564967,+	p5@ADO																	1		1					2
chr10:64973705..64973769,-	p8@JMJD1C																	1		1				1	3
chr10:64977081..64977097,-	p9@JMJD1C																	1		1		1		1	4
chr10:65028794..65028812,-	p7@JMJD1C																					1			1
chr10:65028938..65028989,-	p1@JMJD1C														1	1
chr10:65280689..65280700,+	p29@REEP3																	1		1		1		1	4
chr10:65280796..65280817,+	p13@REEP3																	1		1		1		1	4
chr10:6622296..6622325,-	p2@PRKCQ																	1		1				1	3
chr10:6622345..6622400,+	p1@LOC439949																	1		1		1		1	4
chr10:67330266..67330300,+	p@chr10:67330266..67330300,+								1		1				1	3		1				1			2
chr10:70091812..70091830,+	p1@HNRNPH3																	1		1		1		1	4
chr10:70091847..70091858,+	p2@HNRNPH3																	1		1		1		1	4
chr10:70092635..70092666,-	p3@PBLD																					1			1
chr10:70096972..70097012,+	p5@HNRNPH3			1			1											1		1		1		1	4
chr10:70097671..70097687,+	p6@HNRNPH3																	1		1		1		1	4
chr10:70098368..70098404,+	p3@HNRNPH3			1			1											1		1		1		1	4
chr10:70098892..70098917,+	p4@HNRNPH3																	1		1		1		1	4
chr10:70231639..70231735,-	p1@DNA2								1		1				1	3		1		1		1		1	4
chr10:70259244..70259249,+	p1@ENST00000414397																	1							1
chr10:70360218..70360245,+	p@chr10:70360218..70360245,+			1			1		1		1				1	3		1		1		1		1	4
chr10:70480963..70481010,+	p1@CCAR1																	1							1
chr10:70496702..70496724,+	p@chr10:70496702..70496724,+																	1				1		1	3
chr10:70587279..70587304,+	p1@STOX1								1		1				1	3
chr10:70715914..70715943,+	p1@DDX21																	1		1		1		1	4
chr10:70715944..70715955,+	p2@DDX21																	1		1				1	3
chr10:70847852..70847873,+	p1@SRGN																	1		1		1		1	4
chr10:70856830..70856850,+	p4@SRGN																	1		1		1		1	4
chr10:70856852..70856880,+	p2@SRGN																	1		1		1		1	4
chr10:70856882..70856896,+	p8@SRGN																	1		1		1		1	4
chr10:70856916..70856937,+	p5@SRGN																	1		1		1		1	4
chr10:70856940..70856962,+	p3@SRGN																	1		1		1		1	4
chr10:70863612..70863663,+	p@chr10:70863612..70863663,+																	1		1		1		1	4
chr10:70863664..70863702,+	p@chr10:70863664..70863702,+																	1		1		1		1	4
chr10:70863704..70863715,+	p@chr10:70863704..70863715,+																	1		1		1		1	4
chr10:70863718..70863735,+	p@chr10:70863718..70863735,+																	1		1		1		1	4
chr10:70863740..70863776,+	p@chr10:70863740..70863776,+																	1		1		1		1	4
chr10:70863827..70863945,+	p@chr10:70863827..70863945,+																	1		1		1		1	4
chr10:70863991..70864065,+	p@chr10:70863991..70864065,+																	1		1		1		1	4
chr10:70939983..70940040,+	p1@SUPV3L1																	1							1
chr10:70980080..70980096,+	p1@HKDC1			1			1
chr10:71389983..71390040,+	p1@C10orf35																			1				1	2
chr10:71812577..71812644,+	p1@H2AFY2			1			1		1		1				1	3		1		1				1	3
chr10:71892542..71892553,-	p5@AIFM2																			1					1
chr10:71892555..71892616,-	p1@AIFM2																			1					1
chr10:71906364..71906479,-	p1@TYSND1										1					1		1		1		1		1	4
chr10:71993114..71993128,-	p3@PPA1																	1		1		1		1	4
chr10:71993138..71993163,-	p1@PPA1																	1		1					2
chr10:71993176..71993193,-	p2@PPA1																	1		1				1	3
chr10:72142364..72142395,-	p1@LRRC20								1		1				1	3		1		1		1		1	4
chr10:72163929..72163940,+	p5@EIF4EBP2								1							1
chr10:72182656..72182725,+	p6@EIF4EBP2																	1						1	2
chr10:72643484..72643497,-	p@chr10:72643484..72643497,-			1			1
chr10:73577115..73577138,-	p@chr10:73577115..73577138,-			1			1
chr10:73581681..73581767,-	p4@PSAP			1			1
chr10:73587891..73587911,-	p7@PSAP																	1							1
chr10:73588734..73588747,-	p@chr10:73588734..73588747,-			1			1
chr10:73588774..73588780,-	p@chr10:73588774..73588780,-			1			1
chr10:73588807..73588828,-	p@chr10:73588807..73588828,-			1			1
chr10:73590997..73591011,-	p@chr10:73590997..73591011,-																	1		1		1		1	4
chr10:73591637..73591683,-	p@chr10:73591637..73591683,-			1			1											1				1			2
chr10:73822482..73822493,-	p@chr10:73822482..73822493,-			1			1
chr10:73848549..73848564,-	p13@SPOCK2			1			1
chr10:73975657..73975739,-	p2@ASCC1																	1							1
chr10:73976025..73976074,-	p1@ASCC1																	1							1
chr10:74034090..74034110,+	p3@DDIT4																			1		1			2
chr10:74035366..74035390,+	p@chr10:74035366..74035390,+																			1					1
chr10:74385876..74385891,-	p2@MICU1			1			1
chr10:7452947..7453017,-	p@chr10:7452947..7453017,-								1		1		1			3
chr10:75006559..75006578,-	p@chr10:75006559..75006578,-																	1							1
chr10:75006966..75006977,-	p2@DNAJC9																	1		1		1		1	4
chr10:75006999..75007077,-	p1@DNAJC9								1		1				1	3
chr10:75012310..75012337,-	p2@MRPS16																					1			1
chr10:75012360..75012408,-	p1@MRPS16																	1		1				1	3
chr10:75012417..75012439,-	p4@MRPS16										1					1				1				1	2
chr10:75012491..75012523,+	p2@ENST00000457147,p2@uc001jtu.1								1		1				1	3
chr10:75012527..75012552,+	p1@ENST00000457147,p1@uc001jtu.1														1	1
chr10:75160597..75160628,-	p2@ANXA7			1			1
chr10:75255473..75255485,+	p2@ENST00000422977														1	1
chr10:75385728..75385774,-	p2@USP54																			1		1		1	3
chr10:75541699..75541720,-	p@chr10:75541699..75541720,-								1							1
chr10:75541796..75541836,+	p1@CHCHD1																	1		1				1	3
chr10:75757841..75757851,+	p2@VCL																	1		1				1	3
chr10:76970533..76970602,+	p1@VDAC2			1			1													1					1
chr10:76995787..76995798,-	p4@COMTD1																			1					1
chr10:77161533..77161546,-	p2@ZNF503																							1	1
chr10:77162103..77162157,-	p6@ZNF503																	1		1		1		1	4
chr10:77191203..77191214,+	p2@C10orf11																	1		1		1		1	4
chr10:7745167..7745178,+	p3@ITIH2			1			1
chr10:7830112..7830121,+	p2@ATP5C1																	1		1		1		1	4
chr10:79789291..79789309,-	p2@POLR3A																			1				1	2
chr10:79795098..79795122,+	p2@RPS24												1			1
chr10:79795270..79795297,+	p@chr10:79795270..79795297,+			1			1
chr10:8091813..8091823,+	p@chr10:8091813..8091823,+								1				1		1	3
chr10:8093055..8093080,-	p@chr10:8093055..8093080,-														1	1
chr10:8093191..8093214,+	p1@ENST00000418270														1	1
chr10:8095431..8095449,-	p1@FLJ45983										1				1	2
chr10:8096323..8096329,-	p@chr10:8096323..8096329,-								1						1	2
chr10:8096772..8096787,+	p2@GATA3								1		1				1	3
chr10:8097228..8097239,+	p13@GATA3										1					1
chr10:81107216..81107237,+	p1@PPIF																	1		1				1	3
chr10:81107247..81107269,+	p3@PPIF								1							1		1		1					2
chr10:81107271..81107296,+	p2@PPIF																	1		1					2
chr10:81109447..81109460,+	p4@PPIF																	1		1				1	3
chr10:81111269..81111285,+	p@chr10:81111269..81111285,+																	1		1		1		1	4
chr10:81112062..81112114,+	p@chr10:81112062..81112114,+																	1		1		1		1	4
chr10:81113608..81113707,+	p@chr10:81113608..81113707,+																	1		1				1	3
chr10:81113718..81113778,+	p@chr10:81113718..81113778,+																	1		1		1		1	4
chr10:81192480..81192491,-	p@chr10:81192480..81192491,-																	1							1
chr10:81838798..81838845,+	p3@C10orf57								1		1		1		1	4
chr10:81839013..81839043,+	p2@C10orf57										1		1			2
chr10:81923888..81923903,-	p@chr10:81923888..81923903,-																							1	1
chr10:81930620..81930663,-	p3@ANXA11																	1						1	2
chr10:81967456..81967471,+	p3@LOC439990			1			1
chr10:82168240..82168322,+	p1@FAM213A																	1		1					2
chr10:82168335..82168379,+	p3@FAM213A																			1					1
chr10:82214031..82214044,+	p2@TSPAN14																	1		1		1		1	4
chr10:82278522..82278702,+	p25@TSPAN14																	1				1		1	3
chr10:85899247..85899273,+	p2@GHITM																	1		1					2
chr10:85910525..85910537,+	p4@GHITM			1			1
chr10:88391381..88391386,-	p1@RPL7AP8																	1		1		1		1	4
chr10:88516519..88516533,+	p5@BMPR1A														1	1
chr10:88854665..88854699,-	p3@GLUD1			1			1
chr10:8910285..8910299,+	p@chr10:8910285..8910299,+										1					1
chr10:89264625..89264637,+	p2@MINPP1				1	1	2								1	1								1	1
chr10:89264642..89264665,+	p1@MINPP1					1	1
chr10:89622301..89622327,+	p@chr10:89622301..89622327,+										1					1								1	1
chr10:89705730..89705742,+	p2@ENST00000395256																	1							1
chr10:90342658..90342707,+	p@chr10:90342658..90342707,+																	1		1		1		1	4
chr10:90343062..90343088,-	p1@RNLS																							1	1
chr10:90750493..90750633,+	p1@FAS																	1		1		1		1	4
chr10:90750896..90750925,-	p5@ACTA2					1	1
chr10:90975757..90975768,-	p@chr10:90975757..90975768,-																	1		1		1		1	4
chr10:90988013..90988023,-	p@chr10:90988013..90988023,-																	1				1			2
chr10:90988063..90988075,-	p@chr10:90988063..90988075,-																							1	1
chr10:91005509..91005551,-	p@chr10:91005509..91005551,-				1		1											1							1
chr10:91061795..91061812,+	p1@IFIT2																	1						1	2
chr10:91152368..91152419,+	p1@IFIT1	1		1			2											1		1				1	3
chr10:91174314..91174403,+	p2@IFIT5																	1						1	2
chr10:91404961..91405020,-	p1@PANK1			1			1													1					1
chr10:91461337..91461380,+	p1@KIF20B								1		1				1	3		1		1		1		1	4
chr10:91738434..91738456,+	p1@SNRPD2P1								1							1		1						1	2
chr10:92631704..92631713,+	p6@RPP30			1			1		1		1				1	3		1		1		1		1	4
chr10:92631715..92631746,+	p1@RPP30										1				1	2		1		1		1			3
chr10:92922717..92922835,+	p1@PCGF5												1			1		1		1					2
chr10:93170081..93170180,+	p1@HECTD2								1							1
chr10:93315284..93315292,-	p@chr10:93315284..93315292,-								1		1					2
chr10:93392811..93392835,-	p1@PPP1R3C														1	1
chr10:93567141..93567155,-	p1@SRP9P1																	1				1		1	3
chr10:94333763..94333783,-	p2@IDE																							1	1
chr10:94352819..94352838,+	p3@KIF11								1		1				1	3		1		1		1		1	4
chr10:94352840..94352868,+	p2@KIF11								1		1				1	3		1		1		1		1	4
chr10:94352870..94352930,+	p1@KIF11								1		1				1	3		1		1		1		1	4
chr10:94352941..94352954,+	p4@KIF11																	1		1		1		1	4
chr10:94449649..94449664,+	p3@HHEX																	1		1				1	3
chr10:94449675..94449694,+	p2@HHEX																	1							1
chr10:94449703..94449718,+	p1@HHEX										1					1
chr10:94590857..94590871,+	p4@EXOC6																			1				1	2
chr10:94608218..94608241,+	p2@EXOC6																							1	1
chr10:94969418..94969436,-	p1@ENST00000420392																	1		1				1	3
chr10:95044351..95044355,-	p1@ENST00000394133														1	1		1		1		1			3
chr10:95256356..95256408,+	p1@CEP55								1		1				1	3		1		1		1		1	4
chr10:95256421..95256437,+	p2@CEP55								1		1				1	3		1		1		1			3
chr10:95517748..95517790,+	p3@LGI1	1		1		1	3
chr10:95653687..95653765,+	p1@SLC35G1					1	1		1		1				1	3
chr10:96122682..96122730,-	p1@NOC3L										1					1				1		1		1	3
chr10:96122739..96122750,-	p3@NOC3L																			1		1			2
chr10:96305516..96305531,+	p2@HELLS								1		1				1	3				1		1		1	3
chr10:96305535..96305598,+	p1@HELLS								1		1				1	3				1		1		1	3
chr10:96997724..96997740,-	p@chr10:96997724..96997740,-			1			1
chr10:97031464..97031478,-	p@chr10:97031464..97031478,-			1			1											1		1		1		1	4
chr10:97050749..97050772,-	p1@PDLIM1			1			1
chr10:97416400..97416512,-	p1@ALDH18A1																	1		1				1	3
chr10:97453650..97453692,-	p1@TCTN3																							1	1
chr10:97453693..97453726,-	p2@TCTN3			1			1											1						1	2
chr10:97667581..97667677,-	p1@ENST00000414006,p1@ENST00000427300,p1@ENST00000452942																			1		1			2
chr10:97849949..97849982,-	p1@ENST00000416301,p1@ENST00000444375,p1@ENST00000452728,p1@ENST00000454638,p1@ENST00000458228								1							1		1							1
chr10:98346700..98346713,-	p3@TM9SF3			1			1
chr10:98416663..98416681,-	p@chr10:98416663..98416681,-																	1		1				1	3
chr10:98480301..98480315,-	p3@PIK3AP1																			1					1
chr10:99052382..99052413,-	p1@ARHGAP19								1		1		1		1	4		1		1		1		1	4
chr10:99161033..99161108,-	p1@RRP12																	1		1		1		1	4
chr10:99185919..99185956,+	p2@PGAM1			1			1											1				1		1	3
chr10:99185961..99185987,+	p3@PGAM1																	1				1		1	3
chr10:99185993..99186014,+	p1@PGAM1			1			1											1		1		1		1	4
chr10:99205740..99205779,-	p1@EXOSC1																	1						1	2
[truncated: 11,677 more rows]

## Sheet: Suppl. Table 5
NAME	SIZE	ES	NES	NOM p-val	FDR q-val	FWER p-val	RANK AT MAX	LEADING EDGE	Exp	Significant
KEGG_TERPENOID_BACKBONE_BIOSYNTHESIS	13	0.712722	1.88306	0.00185529	0.0463519	0.065	752	tags=38%, list=7%, signal=41%	HepG2_Ato06_vs_Non06_KEGG	TRUE
KEGG_HOMOLOGOUS_RECOMBINATION	27	0.572571	1.7755	0	0.0815848	0.218	3113	tags=52%, list=29%, signal=72%	HepG2_Ato06_vs_Non06_KEGG	TRUE
KEGG_STEROID_BIOSYNTHESIS	14	0.608188	1.58325	0.0172414	0.36291	0.806	1382	tags=29%, list=13%, signal=33%	HepG2_Ato06_vs_Non06_KEGG	TRUE
KEGG_NUCLEOTIDE_EXCISION_REPAIR	42	0.454421	1.5427	0.0191304	0.382118	0.901	2850	tags=38%, list=26%, signal=51%	HepG2_Ato06_vs_Non06_KEGG	TRUE
KEGG_BUTANOATE_METABOLISM	26	0.455933	1.40412	0.0728597	0.812971	0.997	1335	tags=23%, list=12%, signal=26%	HepG2_Ato06_vs_Non06_KEGG	FALSE
KEGG_P53_SIGNALING_PATHWAY	56	0.384969	1.3975	0.053407	0.705038	0.998	2129	tags=34%, list=20%, signal=42%	HepG2_Ato06_vs_Non06_KEGG	FALSE
KEGG_STEROID_HORMONE_BIOSYNTHESIS	14	0.538179	1.39146	0.101103	0.629339	0.998	540	tags=21%, list=5%, signal=23%	HepG2_Ato06_vs_Non06_KEGG	FALSE
KEGG_VALINE_LEUCINE_AND_ISOLEUCINE_DEGRADATION	40	0.416571	1.37927	0.0722892	0.596575	0.998	2981	tags=38%, list=27%, signal=51%	HepG2_Ato06_vs_Non06_KEGG	FALSE
KEGG_PROXIMAL_TUBULE_BICARBONATE_RECLAMATION	14	0.513948	1.37347	0.116152	0.550335	0.999	686	tags=29%, list=6%, signal=30%	HepG2_Ato06_vs_Non06_KEGG	FALSE
KEGG_PPAR_SIGNALING_PATHWAY	42	0.39853	1.36141	0.0815603	0.534545	1	1765	tags=31%, list=16%, signal=37%	HepG2_Ato06_vs_Non06_KEGG	FALSE
KEGG_CARDIAC_MUSCLE_CONTRACTION	37	0.40562	1.33882	0.101754	0.557087	1	1697	tags=19%, list=16%, signal=22%	HepG2_Ato06_vs_Non06_KEGG	FALSE
KEGG_ARACHIDONIC_ACID_METABOLISM	15	0.494199	1.33558	0.147059	0.519647	1	1521	tags=33%, list=14%, signal=39%	HepG2_Ato06_vs_Non06_KEGG	FALSE
KEGG_PROPANOATE_METABOLISM	28	0.420939	1.3109	0.136283	0.552347	1	2401	tags=36%, list=22%, signal=46%	HepG2_Ato06_vs_Non06_KEGG	FALSE
KEGG_OTHER_GLYCAN_DEGRADATION	15	0.477176	1.28857	0.15739	0.578378	1	2188	tags=33%, list=20%, signal=42%	HepG2_Ato06_vs_Non06_KEGG	FALSE
KEGG_PYRUVATE_METABOLISM	31	0.399294	1.28704	0.121368	0.543913	1	1299	tags=23%, list=12%, signal=26%	HepG2_Ato06_vs_Non06_KEGG	FALSE
KEGG_NON_HOMOLOGOUS_END_JOINING	12	0.495476	1.25055	0.200704	0.617475	1	2725	tags=58%, list=25%, signal=78%	HepG2_Ato06_vs_Non06_KEGG	FALSE
KEGG_GLYCEROLIPID_METABOLISM	28	0.400473	1.2382	0.169369	0.619789	1	2824	tags=39%, list=26%, signal=53%	HepG2_Ato06_vs_Non06_KEGG	FALSE
KEGG_METABOLISM_OF_XENOBIOTICS_BY_CYTOCHROME_P450	24	0.40834	1.23384	0.180113	0.599657	1	2065	tags=38%, list=19%, signal=46%	HepG2_Ato06_vs_Non06_KEGG	FALSE
KEGG_ABC_TRANSPORTERS	25	0.402634	1.19825	0.226619	0.673354	1	1279	tags=32%, list=12%, signal=36%	HepG2_Ato06_vs_Non06_KEGG	FALSE
KEGG_REGULATION_OF_AUTOPHAGY	18	0.422504	1.19159	0.233788	0.659565	1	2486	tags=39%, list=23%, signal=50%	HepG2_Ato06_vs_Non06_KEGG	FALSE
KEGG_DRUG_METABOLISM_CYTOCHROME_P450	23	0.371415	1.11987	0.29877	0.863897	1	2065	tags=39%, list=19%, signal=48%	HepG2_Ato06_vs_Non06_KEGG	FALSE
KEGG_LYSINE_DEGRADATION	42	0.307422	1.04221	0.372913	1	1	2336	tags=29%, list=21%, signal=36%	HepG2_Ato06_vs_Non06_KEGG	FALSE
KEGG_ECM_RECEPTOR_INTERACTION	26	0.339947	1.03005	0.430823	1	1	2032	tags=35%, list=19%, signal=42%	HepG2_Ato06_vs_Non06_KEGG	FALSE
KEGG_BLADDER_CANCER	33	0.311874	1.00315	0.447368	1	1	630	tags=12%, list=6%, signal=13%	HepG2_Ato06_vs_Non06_KEGG	FALSE
KEGG_DRUG_METABOLISM_OTHER_ENZYMES	21	0.33781	0.996972	0.491803	1	1	454	tags=10%, list=4%, signal=10%	HepG2_Ato06_vs_Non06_KEGG	FALSE
KEGG_GLUTATHIONE_METABOLISM	36	0.297677	0.994302	0.462929	1	1	731	tags=14%, list=7%, signal=15%	HepG2_Ato06_vs_Non06_KEGG	FALSE
KEGG_BIOSYNTHESIS_OF_UNSATURATED_FATTY_ACIDS	19	0.358303	0.975397	0.512455	1	1	1782	tags=16%, list=16%, signal=19%	HepG2_Ato06_vs_Non06_KEGG	FALSE
KEGG_DNA_REPLICATION	35	0.291793	0.963499	0.51184	1	1	3151	tags=26%, list=29%, signal=36%	HepG2_Ato06_vs_Non06_KEGG	FALSE
KEGG_MELANOMA	38	0.285685	0.960907	0.526408	1	1	630	tags=11%, list=6%, signal=11%	HepG2_Ato06_vs_Non06_KEGG	FALSE
KEGG_MISMATCH_REPAIR	22	0.329296	0.956049	0.528336	1	1	3249	tags=27%, list=30%, signal=39%	HepG2_Ato06_vs_Non06_KEGG	FALSE
KEGG_GLYCEROPHOSPHOLIPID_METABOLISM	46	0.262665	0.92492	0.580762	1	1	1800	tags=20%, list=17%, signal=23%	HepG2_Ato06_vs_Non06_KEGG	FALSE
KEGG_HYPERTROPHIC_CARDIOMYOPATHY_HCM	29	0.294278	0.918081	0.592083	1	1	49	tags=7%, list=0%, signal=7%	HepG2_Ato06_vs_Non06_KEGG	FALSE
KEGG_ONE_CARBON_POOL_BY_FOLATE	16	0.341192	0.915176	0.566484	1	1	1786	tags=31%, list=16%, signal=37%	HepG2_Ato06_vs_Non06_KEGG	FALSE
KEGG_PEROXISOME	65	0.246856	0.908544	0.640625	1	1	3317	tags=38%, list=30%, signal=55%	HepG2_Ato06_vs_Non06_KEGG	FALSE
KEGG_NON_SMALL_CELL_LUNG_CANCER	43	0.262898	0.907706	0.614334	1	1	1694	tags=21%, list=16%, signal=25%	HepG2_Ato06_vs_Non06_KEGG	FALSE
KEGG_CYSTEINE_AND_METHIONINE_METABOLISM	26	0.294972	0.902798	0.604938	1	1	737	tags=12%, list=7%, signal=12%	HepG2_Ato06_vs_Non06_KEGG	FALSE
KEGG_SPHINGOLIPID_METABOLISM	27	0.296447	0.901487	0.595324	1	1	2126	tags=26%, list=19%, signal=32%	HepG2_Ato06_vs_Non06_KEGG	FALSE
KEGG_DILATED_CARDIOMYOPATHY	30	0.287234	0.899897	0.617328	1	1	49	tags=7%, list=0%, signal=7%	HepG2_Ato06_vs_Non06_KEGG	FALSE
KEGG_CELL_CYCLE	112	0.22006	0.898223	0.675325	1	1	2132	tags=21%, list=20%, signal=25%	HepG2_Ato06_vs_Non06_KEGG	FALSE
KEGG_PHOSPHATIDYLINOSITOL_SIGNALING_SYSTEM	51	0.244385	0.86046	0.693262	1	1	2143	tags=22%, list=20%, signal=27%	HepG2_Ato06_vs_Non06_KEGG	FALSE
KEGG_SNARE_INTERACTIONS_IN_VESICULAR_TRANSPORT	32	0.266684	0.854567	0.679577	1	1	3335	tags=34%, list=31%, signal=49%	HepG2_Ato06_vs_Non06_KEGG	FALSE
KEGG_RETINOL_METABOLISM	17	0.301233	0.843561	0.6946	1	1	3296	tags=47%, list=30%, signal=67%	HepG2_Ato06_vs_Non06_KEGG	FALSE
KEGG_GLYCOSAMINOGLYCAN_BIOSYNTHESIS_KERATAN_SULFATE	10	0.347608	0.840097	0.65666	1	1	1481	tags=30%, list=14%, signal=35%	HepG2_Ato06_vs_Non06_KEGG	FALSE
KEGG_VASCULAR_SMOOTH_MUSCLE_CONTRACTION	51	0.236233	0.834576	0.763889	1	1	1475	tags=14%, list=14%, signal=16%	HepG2_Ato06_vs_Non06_KEGG	FALSE
KEGG_VASOPRESSIN_REGULATED_WATER_REABSORPTION	31	0.261625	0.827261	0.722222	1	1	1976	tags=19%, list=18%, signal=24%	HepG2_Ato06_vs_Non06_KEGG	FALSE
KEGG_BASE_EXCISION_REPAIR	33	0.256278	0.823545	0.740876	1	1	985	tags=12%, list=9%, signal=13%	HepG2_Ato06_vs_Non06_KEGG	FALSE
KEGG_PENTOSE_AND_GLUCURONATE_INTERCONVERSIONS	11	0.324689	0.805918	0.707317	1	1	3768	tags=55%, list=35%, signal=83%	HepG2_Ato06_vs_Non06_KEGG	FALSE
KEGG_STARCH_AND_SUCROSE_METABOLISM	21	0.272664	0.789883	0.745645	1	1	454	tags=10%, list=4%, signal=10%	HepG2_Ato06_vs_Non06_KEGG	FALSE
KEGG_PORPHYRIN_AND_CHLOROPHYLL_METABOLISM	23	0.265493	0.780251	0.78534	1	1	1217	tags=17%, list=11%, signal=20%	HepG2_Ato06_vs_Non06_KEGG	FALSE
KEGG_UBIQUITIN_MEDIATED_PROTEOLYSIS	125	0.186836	0.775938	0.919743	1	1	2777	tags=24%, list=25%, signal=32%	HepG2_Ato06_vs_Non06_KEGG	FALSE
KEGG_NITROGEN_METABOLISM	11	0.30885	0.763014	0.753296	1	1	1786	tags=27%, list=16%, signal=33%	HepG2_Ato06_vs_Non06_KEGG	FALSE
KEGG_GLIOMA	44	0.221601	0.748143	0.852991	1	1	1694	tags=16%, list=16%, signal=19%	HepG2_Ato06_vs_Non06_KEGG	FALSE
KEGG_GLYCINE_SERINE_AND_THREONINE_METABOLISM	26	0.235425	0.714206	0.871747	1	1	2405	tags=35%, list=22%, signal=44%	HepG2_Ato06_vs_Non06_KEGG	FALSE
KEGG_ALDOSTERONE_REGULATED_SODIUM_REABSORPTION	23	0.23733	0.702668	0.868132	1	1	1796	tags=22%, list=16%, signal=26%	HepG2_Ato06_vs_Non06_KEGG	FALSE
KEGG_ETHER_LIPID_METABOLISM	15	0.259636	0.699073	0.838879	1	1	1459	tags=20%, list=13%, signal=23%	HepG2_Ato06_vs_Non06_KEGG	FALSE
KEGG_GLYCOSYLPHOSPHATIDYLINOSITOL_GPI_ANCHOR_BIOSYNTHESIS	25	0.227697	0.69113	0.911552	1	1	2040	tags=20%, list=19%, signal=25%	HepG2_Ato06_vs_Non06_KEGG	FALSE
KEGG_O_GLYCAN_BIOSYNTHESIS	12	0.271243	0.68603	0.890566	1	1	1767	tags=25%, list=16%, signal=30%	HepG2_Ato06_vs_Non06_KEGG	FALSE
KEGG_PROGESTERONE_MEDIATED_OOCYTE_MATURATION	60	0.184461	0.666767	0.964476	1	1	2293	tags=17%, list=21%, signal=21%	HepG2_Ato06_vs_Non06_KEGG	FALSE
KEGG_SELENOAMINO_ACID_METABOLISM	23	0.223373	0.66665	0.911071	0.999906	1	731	tags=9%, list=7%, signal=9%	HepG2_Ato06_vs_Non06_KEGG	FALSE
KEGG_OOCYTE_MEIOSIS	80	0.170056	0.652239	0.994671	0.993435	1	2346	tags=16%, list=22%, signal=21%	HepG2_Ato06_vs_Non06_KEGG	FALSE
KEGG_RNA_DEGRADATION	54	0.168944	0.599292	0.988196	1	1	2736	tags=22%, list=25%, signal=30%	HepG2_Ato06_vs_Non06_KEGG	FALSE
KEGG_NEUROTROPHIN_SIGNALING_PATHWAY	92	0.141767	0.559096	0.998299	1	1	1399	tags=9%, list=13%, signal=10%	HepG2_Ato06_vs_Non06_KEGG	FALSE
KEGG_INOSITOL_PHOSPHATE_METABOLISM	41	0.157728	0.535008	0.992995	0.989507	1	2870	tags=24%, list=26%, signal=33%	HepG2_Ato06_vs_Non06_KEGG	FALSE
KEGG_PATHOGENIC_ESCHERICHIA_COLI_INFECTION	41	-0.620118	-2.17089	0	0	0	1943	tags=49%, list=18%, signal=59%	HepG2_Ato06_vs_Non06_KEGG	TRUE
KEGG_PRION_DISEASES	20	-0.698431	-2.03975	0	0.00807451	0.011	2095	tags=65%, list=19%, signal=80%	HepG2_Ato06_vs_Non06_KEGG	TRUE
KEGG_ANTIGEN_PROCESSING_AND_PRESENTATION	33	-0.583963	-1.90027	0	0.0452063	0.092	2417	tags=58%, list=22%, signal=74%	HepG2_Ato06_vs_Non06_KEGG	TRUE
KEGG_LEUKOCYTE_TRANSENDOTHELIAL_MIGRATION	55	-0.486313	-1.81562	0	0.081071	0.202	3568	tags=58%, list=33%, signal=86%	HepG2_Ato06_vs_Non06_KEGG	TRUE
[truncated: 5,001 more rows]

## Sheet: Suppl. Table 6
																																Abs(Score)≥80 and FDR <5%: 1=Y 0=N
[truncated: 3,097 more rows]
